# Supplementary material for: Increasing adherence to the Mediterranean diet and lifestyle is associated with reduced fecal calprotectin and intra-individual changes in microbial composition of healthy subjects
Source: Gut Microbes. 2022 Oct 13;14(1):2120749. doi: 10.1080/19490976.2022.2120749 (PMC9578447; doi:10.1080/19490976.2022.2120749)
Supplement: Supplemental Material [file KGMI_A_2120749_SM5833.zip]

Archive with 4 entries (4 files):
- Pilot_MED_supp_13082022.docx
- Sup_Table_S4_Permanova.xlsx
- Table_S5_correlations with PCOA axes.xlsx
- Table_S6 taxa_variables correlations.xlsx
