# Supplementary material for: Increasing adherence to the Mediterranean diet and lifestyle is associated with reduced fecal calprotectin and intra-individual changes in microbial composition of healthy subjects
Source: Gut Microbes. 2022 Oct 13;14(1):2120749. doi: 10.1080/19490976.2022.2120749 (PMC9578447; doi:10.1080/19490976.2022.2120749)
Supplement: Supplemental Material [file KGMI_A_2120749_SM5833.zip › Sup_Table_S4_Permanova.xlsx]

## Sheet: Fungal PERMANOVA
eukrayal associations with dietary variables
Variable	R2	p	q
Sweets	0.11273	0.009	0.135
Chicken	0.0815003	0.031	0.2325
Olive_oil	0.0550986	0.07	0.35
Salty.Snacks	0.0434931	0.157	0.564
Sweet.Pastries	0.0388755	0.188	0.564
Yogurt	0.032535	0.254	0.580714
Nuts	0.0325651	0.271	0.580714
Red_meat	0.0281035	0.328	0.615
Butter	0.0234127	0.405	0.649091
Vegetables	0.0204645	0.471	0.649091
Daily_score	0.0203938	0.476	0.649091
Whole_grains	0.0174082	0.588	0.735
Legumes	0.0149685	0.664	0.766154
Fruit	0.0101377	0.853	0.91
Savory.Pastries	0.00833928	0.91	0.91
eukaryal ssociations with clinical variables:
Variable	R2	p	q
VitB12	0.121076	0.007	0.105
Neutrophils	0.0869784	0.033	0.2475
Ab	0.066496	0.051	0.255
FolicAcid	0.035476	0.229	0.795
WBC	0.0321288	0.271	0.795
PLT	0.0301976	0.318	0.795
Lymphocytes	0.0224162	0.464	0.845455
Cholesterol	0.0215292	0.527	0.845455
VitD	0.0206366	0.532	0.845455
HDL	0.0190936	0.604	0.845455
LDL	0.0185054	0.62	0.845455
Calprotectin	0.0108657	0.77	0.93
CRP	0.0110895	0.806	0.93
Tg	0.00712726	0.95	0.979
Hemoglobin	0.00630297	0.979	0.979
eukaryal ssociations with other variables:
Variable	R2	p	q
stool	0.115621	0.043	0.559
pulse	0.0588062	0.133	0.65
BMI	0.0346166	0.213	0.65
GI.symp	0.0669008	0.227	0.65
Fungal.density	0.0363638	0.25	0.65
age	0.0240054	0.392	0.69875
General.feeling	0.0479399	0.441	0.69875
stress	0.0213479	0.493	0.69875
sleep.hours	0.019283	0.552	0.69875
gender	0.018175	0.576	0.69875
Bacterial.density	0.0153018	0.628	0.69875
exercise	0.0153018	0.645	0.69875
steps	0.00844505	0.935	0.935

## Sheet: bacterial PERMANOVA
bacterial associations with dietary variables
Variable	R2	p	q
Daily_score	0.0299867	0.012	0.0906667
Legumes	0.0303964	0.012	0.0906667
Whole_grains	0.0342447	0.017	0.0906667
Nuts	0.0170628	0.041	0.164
Sweets	0.0179894	0.079	0.2528
Chicken	0.0300137	0.281	0.64
Olive_oil	0.0428346	0.302	0.64
Diet.Products	0.0570522	0.345	0.64
Sweet_Pastries	0.0261661	0.387	0.64
Fruit	0.0388279	0.4	0.64
Butter	0.0291237	0.5	0.727273
Vegetables	0.0232779	0.647	0.749867
Yogurt	0.0247173	0.678	0.749867
Red_meat	0.0273979	0.689	0.749867
Savory_pastries	0.0350776	0.703	0.749867
Salty_snacks	0.0097687	0.998	0.998
bacterial associations with clinical variables
Variable	R2	p	q
VitaminD	0.0311482	0.029	0.3225
Hb	0.0400872	0.043	0.3225
Lymp	0.0269565	0.302	0.855
CRP	0.0203715	0.356	0.855
Calprotectin	0.0205403	0.404	0.855
Triglycerides	0.0328647	0.502	0.855
Neut	0.0645739	0.555	0.855
Albumin	0.030901	0.557	0.855
Folic_Acid	0.020041	0.617	0.855
WBC	0.0581159	0.623	0.855
Cholesterol	0.0464957	0.627	0.855
HDL	0.0339703	0.686	0.8575
VitaminB12	0.0499596	0.815	0.911
LDL	0.0531353	0.895	0.911
PLT	0.0248215	0.911	0.911
bacterial associations with lifestyle/demographic variables
Variable	R2	p	q
exercise	0.0186994	0.235	1
Bacterial.density	0.0155723	0.347	1
BMI	0.0705375	0.641	1
Fungal.density	0.0382114	0.714	1
age	0.0264439	1	1
gender	0.0293462	1	1
stress	0.0284386	1	1
General.feeling	0.0779833	1	1
GI.symp	0.135947	1	1
sleep.hours	0.0529461	1	1
stool	0.0803274	1	1
steps	0.0537803	1	1
pulse	0.0505053	1	1
