# Supplementary material for: Increasing adherence to the Mediterranean diet and lifestyle is associated with reduced fecal calprotectin and intra-individual changes in microbial composition of healthy subjects
Source: Gut Microbes. 2022 Oct 13;14(1):2120749. doi: 10.1080/19490976.2022.2120749 (PMC9578447; doi:10.1080/19490976.2022.2120749)
Supplement: Supplemental Material [file KGMI_A_2120749_SM5833.zip › Table_S5_correlations with PCOA axes.xlsx]

## Sheet: 16S_PCOA_coords_to_diet_clin
Var1	Var2	Rho	p	q	q2
Neutrophils	PCoA1	0.519	5.84e-05	0.0019	0.0037
Whole_grains	PCoA2	0.473	0.000157	0.005	0.005
WBC	PCoA1	0.471	0.000326	0.0052	0.007
Legumes	PCoA2	0.405	0.00144	0.023	0.023
Daily_score	PCoA2	0.382	0.00279	0.0298	0.0357
Fruit	PCoA2	0.361	0.00493	0.0316	0.0377
Olive_oil	PCoA2	0.368	0.00412	0.0316	0.0377
Nuts	PCoA2	0.345	0.0075	0.04	0.048
Savory.Pastries	PCoA1	0.368	0.00419	0.0424	0.0377
BMI	PCoA1	-0.358	0.0053	0.0424	0.0377
Sweet.Pastries	PCoA2	0.291	0.0254	0.1161	0.1355
Cholesterol	PCoA1	-0.313	0.021	0.1344	0.1222
Butter	PCoA1	0.271	0.0381	0.1524	0.1626
Chicken	PCoA1	0.277	0.0339	0.1524	0.155
LDL	PCoA1	-0.297	0.0293	0.1524	0.1442
Yogurt	PCoA2	0.24	0.0669	0.2676	0.2676
VitD	PCoA2	-0.246	0.0755	0.2684	0.2842
Sweets	PCoA2	0.22	0.0944	0.2773	0.3328
WBC	PCoA2	-0.224	0.104	0.2773	0.3328
CRP	PCoA2	0.226	0.101	0.2773	0.3328
Vegetables	PCoA2	0.202	0.125	0.3077	0.3636
Olive_oil	PCoA1	-0.202	0.124	0.3742	0.3636
Red_meat	PCoA1	0.192	0.144	0.3742	0.3742
Lymphocytes	PCoA1	0.199	0.15	0.3742	0.3742
Ab	PCoA1	0.198	0.152	0.3742	0.3742
VitD	PCoA1	0.208	0.135	0.3742	0.3742
Yogurt	PCoA1	0.179	0.174	0.3904	0.4039
VitB12	PCoA1	0.186	0.183	0.3904	0.4039
age	PCoA2	-0.178	0.177	0.4046	0.4039
Vegetables	PCoA1	0.153	0.247	0.4444	0.4848
CRP	PCoA1	-0.159	0.25	0.4444	0.4848
HDL	PCoA1	0.161	0.244	0.4444	0.4848
Chicken	PCoA2	0.131	0.322	0.4713	0.5089
Hemoglobin	PCoA2	0.145	0.294	0.4713	0.5089
Neutrophils	PCoA2	-0.146	0.293	0.4713	0.5089
Cholesterol	PCoA2	-0.163	0.239	0.4713	0.4848
LDL	PCoA2	-0.141	0.31	0.4713	0.5089
VitB12	PCoA2	-0.153	0.273	0.4713	0.5089
FolicAcid	PCoA2	0.138	0.324	0.4713	0.5089
Calprotectin	PCoA2	-0.134	0.311	0.4713	0.5089
Hemoglobin	PCoA1	-0.136	0.326	0.5491	0.5089
PLT	PCoA1	0.13	0.349	0.5584	0.5318
HDL	PCoA2	-0.116	0.402	0.5593	0.5847
Whole_grains	PCoA1	-0.118	0.374	0.5699	0.5567
PLT	PCoA2	-0.0972	0.485	0.6467	0.6898
Lymphocytes	PCoA2	-0.0845	0.543	0.695	0.7393
Fruit	PCoA1	-0.0629	0.636	0.7269	0.768
Legumes	PCoA1	-0.0701	0.598	0.7269	0.7542
Sweets	PCoA1	-0.0646	0.627	0.7269	0.768
Salty.Snacks	PCoA1	0.0764	0.565	0.7269	0.7393
Tg	PCoA1	-0.0801	0.565	0.7269	0.7393
Calprotectin	PCoA1	0.0695	0.601	0.7269	0.7542
age	PCoA1	-0.0763	0.566	0.7269	0.7393
Daily_score	PCoA1	-0.0381	0.774	0.8541	0.8691
Savory.Pastries	PCoA2	-0.0447	0.737	0.8651	0.8651
Tg	PCoA2	-0.0431	0.757	0.8651	0.8651
BMI	PCoA2	0.042	0.752	0.8651	0.8651
Ab	PCoA2	-0.0321	0.818	0.9026	0.9026
Sweet.Pastries	PCoA1	-0.0166	0.901	0.9611	0.9774
Nuts	PCoA1	-0.00409	0.975	0.981	0.986
FolicAcid	PCoA1	-0.00327	0.981	0.981	0.986
Butter	PCoA2	0.00349	0.979	0.986	0.986
Red_meat	PCoA2	-0.00744	0.955	0.986	0.986
Salty.Snacks	PCoA2	0.00239	0.986	0.986	0.986

## Sheet: 18S_PCOA_coords_to_diet_clinic
Var1	Var2	Rho	p	q
FolicAcid	PCoA2	-0.549	0.000525	0.0168
Sweets	PCoA1	0.412	0.0101	0.3232
Olive_oil	PCoA2	-0.369	0.0227	0.3008
Butter	PCoA2	0.356	0.0282	0.3008
Chicken	PCoA1	0.368	0.0229	0.3664
Sweets	PCoA2	-0.311	0.057	0.3686
CRP	PCoA2	-0.319	0.0576	0.3686
Nuts	PCoA2	0.203	0.221	0.544
Sweet.Pastries	PCoA2	-0.209	0.207	0.544
Hemoglobin	PCoA2	0.246	0.148	0.544
WBC	PCoA2	0.257	0.131	0.544
Neutrophils	PCoA2	0.232	0.174	0.544
Ab	PCoA2	0.215	0.207	0.544
VitB12	PCoA2	0.241	0.157	0.544
age	PCoA2	0.223	0.179	0.544
Yogurt	PCoA2	0.193	0.246	0.5623
HDL	PCoA2	-0.182	0.288	0.6144
Vegetables	PCoA2	0.128	0.444	0.6918
Daily_score	PCoA2	0.134	0.424	0.6918
Red_meat	PCoA2	0.143	0.392	0.6918
LDL	PCoA2	0.153	0.373	0.6918
Calprotectin	PCoA2	-0.138	0.408	0.6918
BMI	PCoA2	-0.125	0.454	0.6918
Olive_oil	PCoA1	0.264	0.11	0.7413
Neutrophils	PCoA1	0.266	0.116	0.7413
PLT	PCoA1	0.252	0.139	0.7413
Ab	PCoA1	0.279	0.0998	0.7413
Lymphocytes	PCoA2	0.111	0.519	0.7549
Whole_grains	PCoA2	-0.0909	0.587	0.7827
Savory.Pastries	PCoA2	0.095	0.57	0.7827
Tg	PCoA2	0.0814	0.637	0.784
VitD	PCoA2	0.0865	0.615	0.784
Legumes	PCoA2	0.0724	0.666	0.7893
PLT	PCoA2	0.0641	0.71	0.8114
Chicken	PCoA2	0.0452	0.788	0.8695
Cholesterol	PCoA2	0.0337	0.845	0.9013
Nuts	PCoA1	-0.13	0.437	0.9429
Whole_grains	PCoA1	0.146	0.383	0.9429
Butter	PCoA1	0.203	0.222	0.9429
Red_meat	PCoA1	0.128	0.442	0.9429
Sweet.Pastries	PCoA1	0.167	0.315	0.9429
Salty.Snacks	PCoA1	0.14	0.402	0.9429
WBC	PCoA1	0.149	0.386	0.9429
VitB12	PCoA1	0.146	0.397	0.9429
BMI	PCoA1	-0.165	0.321	0.9429
FolicAcid	PCoA1	0.12	0.485	0.9581
age	PCoA1	-0.11	0.509	0.9581
Vegetables	PCoA1	0.0022	0.99	0.99
Fruit	PCoA1	-0.0603	0.719	0.99
Legumes	PCoA1	0.0198	0.906	0.99
Yogurt	PCoA1	-0.0488	0.771	0.99
Daily_score	PCoA1	0.07	0.676	0.99
Savory.Pastries	PCoA1	-0.0329	0.844	0.99
Hemoglobin	PCoA1	0.012	0.945	0.99
Lymphocytes	PCoA1	-0.0977	0.571	0.99
CRP	PCoA1	0.00338	0.984	0.99
Cholesterol	PCoA1	-0.0282	0.87	0.99
Tg	PCoA1	0.0497	0.773	0.99
HDL	PCoA1	0.00567	0.974	0.99
LDL	PCoA1	-0.0659	0.702	0.99
VitD	PCoA1	-0.0324	0.851	0.99
Calprotectin	PCoA1	0.0849	0.612	0.99
Fruit	PCoA2	-0.000994	0.995	0.995
Salty.Snacks	PCoA2	-0.00495	0.976	0.995

## Sheet: 16S_PCOA_coords_to_taxa
Var1	Var2	Rho	p	q
Methanobrevibacter	PCoA1	-0.715	1.94e-10	>0.0001
Methanosphaera	PCoA1	-0.554	5.32e-06	>0.0001
Muribaculaceae	PCoA1	-0.595	6.55e-07	>0.0001
Alloprevotella	PCoA1	-0.589	9.06e-07	>0.0001
Anaerostipes	PCoA1	0.554	5.3e-06	>0.0001
Blautia	PCoA1	0.701	6.24e-10	>0.0001
Peptococcus	PCoA1	-0.56	3.97e-06	>0.0001
Ruminococcaceae	PCoA1	-0.692	1.23e-09	>0.0001
Ruminococcaceae_NK4A214_group	PCoA1	-0.622	1.49e-07	>0.0001
Ruminococcaceae_UCG-002	PCoA1	-0.614	2.33e-07	>0.0001
Ruminococcaceae_UCG-005	PCoA1	-0.714	2.13e-10	>0.0001
Ruminococcaceae_UCG-010	PCoA1	-0.601	4.79e-07	>0.0001
Ruminococcaceae_UCG-014	PCoA1	-0.649	2.68e-08	>0.0001
Dialister	PCoA1	-0.56	3.95e-06	>0.0001
Desulfovibrio	PCoA1	-0.604	4.18e-07	>0.0001
Mollicutes_RF39	PCoA1	-0.644	3.8e-08	>0.0001
Bifidobacterium	PCoA2	-0.72	1.3e-10	>0.0001
Lachnospira	PCoA2	0.6	5.15e-07	>0.0001
Faecalibacterium	PCoA2	0.691	1.41e-09	>0.0001
Prevotella_9	PCoA1	-0.535	1.28e-05	0.0001
Ruminiclostridium_6	PCoA1	-0.537	1.17e-05	0.0001
Catenibacterium	PCoA1	-0.533	1.39e-05	0.0001
Clostridiales	PCoA1	-0.513	3.33e-05	0.0002
Acidaminococcus	PCoA1	-0.513	3.27e-05	0.0002
Bacteroides	PCoA1	0.502	5.08e-05	0.0003
Bacteroidales	PCoA1	-0.501	5.3e-05	0.0003
Coprococcus_2	PCoA1	-0.499	5.71e-05	0.0003
CAG-56	PCoA2	0.536	1.19e-05	0.0003
Collinsella	PCoA2	-0.514	3.1e-05	0.0006
GCA-900066575	PCoA2	0.52	2.42e-05	0.0006
Prevotella_9	PCoA2	0.507	4.25e-05	0.0007
Enterorhabdus	PCoA1	-0.467	0.000192	0.0009
Romboutsia	PCoA1	-0.458	0.000266	0.0012
Ruminococcus_gnavus	PCoA2	-0.487	9.06e-05	0.0013
Erysipelatoclostridium	PCoA2	-0.478	0.000129	0.0017
Christensenellaceae	PCoA1	-0.43	0.00068	0.0029
Lachnoclostridium	PCoA1	0.43	0.000687	0.0029
Bilophila	PCoA1	0.417	0.00101	0.0041
Sellimonas	PCoA2	-0.438	0.000514	0.0055
UBA1819	PCoA2	-0.438	0.000515	0.0055
Lachnospiraceae	PCoA1	0.405	0.00146	0.0057
Ruminococcaceae_UCG-003	PCoA1	-0.403	0.00154	0.0058
Prevotella_2	PCoA1	-0.401	0.00163	0.006
Erysipelotrichaceae_UCG-003	PCoA1	0.398	0.00181	0.0064
Lachnospiraceae_UCG-004	PCoA2	0.422	0.000859	0.0084
Escherichia/Shigella	PCoA2	-0.417	0.00103	0.0093
Clostridiales_vadinBB60_group	PCoA1	-0.383	0.00272	0.0094
Lachnospiraceae_ND3007_group	PCoA2	0.413	0.00117	0.0098
Ruminococcus_gnavus	PCoA1	0.377	0.00328	0.011
Senegalimassilia	PCoA1	-0.371	0.00383	0.0121
Faecalibacterium	PCoA1	0.372	0.00375	0.0121
Lachnospiraceae_NK4A136_group	PCoA2	0.403	0.00157	0.0122
Lachnospiraceae_UCG-001	PCoA2	0.4	0.00171	0.0125
Parasutterella	PCoA1	0.368	0.00413	0.0127
Ruminiclostridium_9	PCoA1	-0.366	0.00434	0.013
Tyzzerella_3	PCoA1	0.361	0.00497	0.0145
Megasphaera	PCoA1	-0.359	0.00525	0.015
Fournierella	PCoA1	-0.354	0.00599	0.0167
Coprococcus_1	PCoA1	-0.351	0.00646	0.0176
Hungatella	PCoA2	-0.381	0.00293	0.019
Negativibacillus	PCoA2	-0.382	0.00286	0.019
Libanicoccus	PCoA1	-0.346	0.00725	0.0193
Flavonifractor	PCoA2	-0.377	0.00326	0.0201
Dialister	PCoA2	0.374	0.00348	0.0204
Ruminococcaceae_UCG-013	PCoA1	0.337	0.00895	0.0229
Allisonella	PCoA1	-0.337	0.009	0.0229
Enterorhabdus	PCoA2	-0.366	0.00437	0.0243
Lachnoclostridium	PCoA2	0.361	0.00498	0.0259
Erysipelotrichaceae_UCG-003	PCoA2	0.36	0.00509	0.0259
Clostridiales	PCoA2	-0.358	0.00535	0.0261
Anaerofilum	PCoA2	0.354	0.00597	0.0276
Ruminococcaceae_UCG-002	PCoA2	0.353	0.00614	0.0276
Anaerofilum	PCoA1	-0.325	0.0121	0.0301
Actinomyces	PCoA2	-0.342	0.00798	0.0333
Agathobacter	PCoA2	0.343	0.00774	0.0333
Paraprevotella	PCoA2	0.339	0.00857	0.0338
Ruminococcaceae_UCG-003	PCoA2	0.339	0.00866	0.0338
Christensenellaceae_R-7_group	PCoA1	-0.318	0.0141	0.0344
Shuttleworthia	PCoA1	-0.314	0.0154	0.036
Erysipelatoclostridium	PCoA1	0.314	0.0153	0.036
Lactobacillus	PCoA2	-0.335	0.00954	0.036
UBA1819	PCoA1	-0.312	0.0162	0.0372
Shuttleworthia	PCoA2	-0.331	0.0105	0.0384
Escherichia/Shigella	PCoA1	-0.307	0.0181	0.0407
Coriobacteriales_Incertae_Sedis	PCoA2	-0.325	0.012	0.0425
Eubacterium	PCoA2	-0.322	0.0129	0.0444
Agathobacter	PCoA1	0.3	0.0211	0.0466
Family_XIII_AD3011_group	PCoA1	-0.296	0.0228	0.0494
Prevotella_7	PCoA1	-0.291	0.0256	0.0545
Flavonifractor	PCoA1	0.288	0.0267	0.0548
Subdoligranulum	PCoA1	0.289	0.0263	0.0548
Methanobrevibacter	PCoA2	-0.307	0.018	0.0602
Ruminococcaceae_UCG-010	PCoA2	-0.302	0.0199	0.0647
Haemophilus	PCoA2	0.299	0.0213	0.0674
Ruminococcaceae_UCG-008	PCoA2	0.297	0.0222	0.0684
Streptococcus	PCoA2	-0.294	0.0238	0.0714
Intestinibacter	PCoA1	-0.271	0.038	0.0767
Phascolarctobacterium	PCoA1	0.27	0.0388	0.0769
Lachnospiraceae_FCS020_group	PCoA2	0.286	0.0283	0.0794
Fournierella	PCoA2	0.285	0.0285	0.0794
Sutterella	PCoA2	0.287	0.0273	0.0794
Ruminiclostridium_5	PCoA1	-0.267	0.0411	0.0801
Clostridium_sensu_stricto_1	PCoA1	-0.263	0.0438	0.0827
Lachnospiraceae_UCG-008	PCoA1	-0.264	0.0434	0.0827
Fusicatenibacter	PCoA1	0.262	0.0449	0.0834
Defluviitaleaceae_UCG-011	PCoA1	-0.254	0.0525	0.096
Holdemanella	PCoA2	0.272	0.037	0.1007
Akkermansia	PCoA1	-0.249	0.0573	0.1031
Sellimonas	PCoA1	0.246	0.0603	0.1069
Eubacterium	PCoA1	-0.244	0.0626	0.1093
Ruminococcus_1	PCoA2	0.264	0.0432	0.1149
Eggerthellaceae	PCoA1	-0.237	0.0712	0.1225
Mogibacterium	PCoA2	-0.252	0.0546	0.142
Family_XIII_UCG-001	PCoA1	-0.222	0.0914	0.155
Roseburia	PCoA2	0.244	0.0623	0.1585
Turicibacter	PCoA1	-0.218	0.0968	0.1618
Lachnospiraceae_UCG-004	PCoA1	-0.217	0.0983	0.162
Family_XIII_AD3011_group	PCoA2	-0.239	0.0685	0.1705
Lachnospiraceae_UCG-010	PCoA1	0.208	0.114	0.1852
Coprococcus_3	PCoA2	0.227	0.0835	0.2035
Mogibacterium	PCoA1	-0.194	0.14	0.2244
Oscillibacter	PCoA1	-0.187	0.157	0.2482
Veillonella	PCoA2	-0.214	0.104	0.2483
Coprococcus_1	PCoA2	0.209	0.111	0.2597
Barnesiella	PCoA1	0.178	0.178	0.274
Howardella	PCoA1	-0.179	0.176	0.274
Lachnospiraceae_UCG-010	PCoA2	0.201	0.128	0.2936
Clostridium_sensu_stricto_1	PCoA2	0.197	0.135	0.3038
Romboutsia	PCoA2	-0.194	0.141	0.3113
Terrisporobacter	PCoA1	-0.167	0.206	0.313
Intestinibacter	PCoA2	-0.188	0.155	0.3358
Barnesiellaceae	PCoA1	-0.16	0.226	0.339
Ruminococcus_2	PCoA2	-0.184	0.162	0.3446
Prevotella_2	PCoA2	0.181	0.171	0.3449
Ruminococcaceae	PCoA2	-0.182	0.167	0.3449
Catenibacterium	PCoA2	-0.181	0.171	0.3449
Sutterella	PCoA1	-0.147	0.267	0.3954
Lactococcus	PCoA1	0.145	0.272	0.3978
Alloprevotella	PCoA2	0.169	0.202	0.4006
Ruminiclostridium_9	PCoA2	-0.162	0.219	0.427
Actinomyces	PCoA1	-0.134	0.311	0.4492
Akkermansia	PCoA2	-0.156	0.239	0.4584
Ruminococcaceae_UCG-005	PCoA2	-0.155	0.243	0.4586
Parabacteroides	PCoA2	0.152	0.252	0.468
Bacteroidales	PCoA2	0.15	0.258	0.4717
Paraprevotella	PCoA1	-0.126	0.342	0.4821
Lachnospiraceae_FCS020_group	PCoA1	0.126	0.341	0.4821
Bifidobacterium	PCoA1	0.122	0.356	0.4959
Butyricimonas	PCoA2	0.144	0.276	0.4968
CAG-56	PCoA1	0.12	0.364	0.501
Christensenellaceae	PCoA2	-0.14	0.291	0.5159
Fusicatenibacter	PCoA2	0.134	0.311	0.5198
Peptococcus	PCoA2	-0.134	0.311	0.5198
Turicibacter	PCoA2	-0.134	0.311	0.5198
Mollicutes_RF39	PCoA2	0.134	0.311	0.5198
Holdemanella	PCoA1	-0.115	0.387	0.5265
Collinsella	PCoA1	0.111	0.401	0.5358
Coprococcus_3	PCoA1	-0.111	0.403	0.5358
Dorea	PCoA1	-0.108	0.414	0.5442
Lachnospiraceae_ND3007_group	PCoA1	-0.107	0.42	0.546
Lachnospiraceae_NK4A136_group	PCoA1	-0.102	0.444	0.5709
Eggerthellaceae	PCoA2	-0.123	0.355	0.5769
Bilophila	PCoA2	0.123	0.352	0.5769
Methanosphaera	PCoA2	-0.119	0.368	0.5898
Tyzzerella_3	PCoA2	0.117	0.377	0.5961
Odoribacter	PCoA1	0.0961	0.469	0.5964
Prevotella_7	PCoA2	-0.115	0.387	0.5973
Acidaminococcus	PCoA2	-0.114	0.388	0.5973
Alistipes	PCoA1	0.0921	0.488	0.6139
Barnesiellaceae	PCoA2	-0.108	0.417	0.6192
Clostridiales_vadinBB60_group	PCoA2	-0.105	0.431	0.6192
Dorea	PCoA2	-0.106	0.424	0.6192
Lachnospiraceae_UCG-008	PCoA2	0.107	0.42	0.6192
Terrisporobacter	PCoA2	0.109	0.41	0.6192
Parasutterella	PCoA2	-0.104	0.434	0.6192
Intestinimonas	PCoA2	0.102	0.441	0.6217
Marvinbryantia	PCoA1	-0.0871	0.512	0.6373
Barnesiella	PCoA2	0.0954	0.472	0.6374
Lactococcus	PCoA2	0.097	0.465	0.6374
Anaerostipes	PCoA2	-0.0951	0.474	0.6374
Ruminiclostridium_5	PCoA2	-0.0951	0.474	0.6374
Libanicoccus	PCoA2	0.0831	0.532	0.6994
Coprobacter	PCoA2	-0.0835	0.53	0.6994
Odoribacter	PCoA2	-0.0752	0.571	0.7262
Blautia	PCoA2	-0.077	0.562	0.7262
Marvinbryantia	PCoA2	0.076	0.567	0.7262
Megasphaera	PCoA2	-0.0713	0.592	0.7448
Defluviitaleaceae_UCG-011	PCoA2	0.0679	0.609	0.7562
Butyricicoccus	PCoA2	0.0671	0.614	0.7562
Lachnospiraceae	PCoA2	-0.0596	0.654	0.7971
Negativibacillus	PCoA1	-0.0607	0.648	0.7981
Lachnospira	PCoA1	0.0576	0.665	0.8105
GCA-900066575	PCoA1	0.055	0.679	0.819
Klebsiella	PCoA2	0.0543	0.683	0.8238
Coriobacteriales_Incertae_Sedis	PCoA1	-0.0505	0.704	0.8405
Senegalimassilia	PCoA2	0.0485	0.715	0.841
Bacteroides	PCoA2	0.0501	0.706	0.841
Ruminococcaceae_UCG-004	PCoA2	-0.0466	0.726	0.841
Ruminococcaceae_UCG-013	PCoA2	0.0476	0.721	0.841
Christensenellaceae_R-7_group	PCoA2	-0.0435	0.743	0.8451
Oscillibacter	PCoA2	-0.0434	0.744	0.8451
Ruminococcaceae_NK4A214_group	PCoA2	0.0379	0.775	0.8719
Slackia	PCoA2	-0.0351	0.792	0.8764
Ruminococcaceae_UCG-014	PCoA2	-0.0348	0.794	0.8764
Family_XIII_UCG-001	PCoA2	0.031	0.816	0.8875
Coprococcus_2	PCoA2	0.0274	0.837	0.8875
Ruminiclostridium_6	PCoA2	0.0297	0.823	0.8875
Phascolarctobacterium	PCoA2	0.0284	0.831	0.8875
Desulfovibrio	PCoA2	-0.0264	0.842	0.8875
Streptococcus	PCoA1	0.0408	0.759	0.897
CAG-352	PCoA1	-0.0375	0.778	0.9082
Ruminococcaceae_UCG-004	PCoA1	0.0365	0.784	0.9082
Klebsiella	PCoA1	-0.0339	0.799	0.9165
Parabacteroides	PCoA1	-0.0321	0.809	0.919
Howardella	PCoA2	-0.019	0.887	0.9266
Coprobacter	PCoA1	-0.0271	0.839	0.9439
Butyricimonas	PCoA1	0.024	0.857	0.9549
Veillonella	PCoA1	0.0216	0.871	0.9614
Muribaculaceae	PCoA2	0.00803	0.952	0.9696
CAG-352	PCoA2	-0.00791	0.953	0.9696
Subdoligranulum	PCoA2	0.00938	0.944	0.9696
Alistipes	PCoA2	-0.00585	0.965	0.971
Allisonella	PCoA2	0.00478	0.971	0.971
Ruminococcaceae_UCG-008	PCoA1	0.0159	0.905	0.9714
Ruminococcus_2	PCoA1	-0.0162	0.903	0.9714
Haemophilus	PCoA1	-0.0168	0.9	0.9714
Lactobacillus	PCoA1	-0.0069	0.959	0.9743
Hungatella	PCoA1	-0.00998	0.94	0.9743
Lachnospiraceae_UCG-001	PCoA1	-0.0128	0.924	0.9743
Roseburia	PCoA1	-0.00682	0.959	0.9743
Butyricicoccus	PCoA1	-0.006	0.964	0.9743
Intestinimonas	PCoA1	-0.00561	0.966	0.9743
Ruminococcus_1	PCoA1	-0.00754	0.955	0.9743
Slackia	PCoA1	0.00297	0.982	0.982

## Sheet: 18S_PCOA_coords_to_taxa
Var1	Var2	Rho	p	q
Aspergillus_penicillioides	PCoA1	0.793	1.71e-09	0
Aspergillus	PCoA1	0.648	8.2e-06	0
Penicillium_oxalicum_JU-A10-T	PCoA1	0.67	3.02e-06	0
Saccharomyces_cerevisiae_(baker's_yeast)	PCoA1	-0.971	1.05e-24	0
uncultured_eukaryote_4	PCoA1	0.802	8.33e-10	0
Aspergillus_penicillioides	PCoA2	0.702	6.49e-07	0
Aspergillus_sojae_NBRC_4239	PCoA1	0.595	6.58e-05	0.0003
Alternaria	PCoA1	0.581	0.000105	0.0004
Cladosporium	PCoA1	0.547	0.000318	0.0011
Peronosporomycetes	PCoA1	0.532	0.000493	0.0015
Aspergillus_glaucus	PCoA1	0.474	0.00228	0.0064
uncultured_eukaryote_4	PCoA2	0.521	0.000681	0.0095
Poterioochromonas_malhamensis	PCoA1	0.444	0.00464	0.0118
Fusarium_oxysporum_f._sp._lycopersici_4287	PCoA2	0.497	0.00128	0.0119
Aspergillus	PCoA2	0.466	0.00281	0.0197
Alternaria	PCoA2	0.443	0.00478	0.0223
Agaricomycetes	PCoA2	0.451	0.00399	0.0223
Salpingoeca_sp._ATCC_50153	PCoA1	0.399	0.0118	0.0275
uncultured_fungus_1	PCoA1	0.317	0.0494	0.1064
Cladosporium	PCoA2	0.339	0.0348	0.1316
uncultured_fungus_1	PCoA2	0.32	0.047	0.1316
Poterioochromonas_malhamensis	PCoA2	0.321	0.0465	0.1316
Peronosporomycetes	PCoA2	0.326	0.0431	0.1316
Fusarium_oxysporum_f._sp._lycopersici_4287	PCoA1	0.297	0.0662	0.1324
Vannella_sp._ACN1	PCoA1	0.258	0.112	0.196
Nigrospora_oryzae	PCoA1	0.261	0.109	0.196
Aspergillus_niger_ATCC_1015	PCoA2	0.27	0.097	0.2089
Saccharomyces_cerevisiae_(baker's_yeast)	PCoA2	-0.272	0.0936	0.2089
marine_metagenome	PCoA2	0.277	0.0873	0.2089
Aspergillus_sojae_NBRC_4239	PCoA2	0.255	0.118	0.236
Sordariomycetes	PCoA1	0.237	0.146	0.2405
Phoma_sp._sh1	PCoA2	0.239	0.143	0.2669
Penicillium_camemberti_FM_013	PCoA1	0.22	0.179	0.2784
uncultured_fungus_6	PCoA1	0.21	0.199	0.2933
Aspergillus_glaucus	PCoA2	0.22	0.179	0.3132
Penicillium_camemberti_FM_013	PCoA2	0.208	0.203	0.3344
Salpingoeca_sp._ATCC_50153	PCoA2	-0.197	0.229	0.3562
Saccharina_japonica	PCoA1	0.168	0.306	0.3737
Phoma_sp._sh1	PCoA1	0.181	0.271	0.3737
Agaricomycetes	PCoA1	0.177	0.282	0.3737
marine_metagenome	PCoA1	0.168	0.307	0.3737
Geotrichum_candidum	PCoA1	-0.152	0.356	0.4153
Blastocystis_ST1	PCoA1	0.144	0.382	0.4278
Aspergillus_niger_ATCC_1015	PCoA1	0.138	0.401	0.4318
Nigrospora_oryzae	PCoA2	-0.136	0.409	0.6027
uncultured_fungus_6	PCoA2	-0.123	0.456	0.6384
Rhizopus	PCoA2	-0.103	0.531	0.708
Saccharina_japonica	PCoA2	0.0847	0.608	0.7402
Penicillium_oxalicum_JU-A10-T	PCoA2	0.0878	0.595	0.7402
Rhizopus	PCoA1	-0.057	0.73	0.757
Vannella_sp._ACN1	PCoA2	0.0553	0.738	0.861
Sordariomycetes	PCoA2	0.0479	0.772	0.8646
Phanerochaete_chrysosporium	PCoA2	0.0382	0.817	0.8798
Phanerochaete_chrysosporium	PCoA1	0.015	0.928	0.928
Blastocystis_ST1	PCoA2	0.00998	0.952	0.9873
Geotrichum_candidum	PCoA2	0.000548	0.997	0.997
