# Supplementary material for: Increasing adherence to the Mediterranean diet and lifestyle is associated with reduced fecal calprotectin and intra-individual changes in microbial composition of healthy subjects
Source: Gut Microbes. 2022 Oct 13;14(1):2120749. doi: 10.1080/19490976.2022.2120749 (PMC9578447; doi:10.1080/19490976.2022.2120749)
Supplement: Supplemental Material [file KGMI_A_2120749_SM5833.zip › Table_S6 taxa_variables correlations.xlsx]

## Sheet: 16S_to_clinical
Var1	Var2	Rho	p	q
CAG-56	CRP	0.709	0.000679	0.0278
Ruminococcaceae_UCG-014	WBC	-0.668	0.00176	0.0722
Ruminococcaceae_NK4A214_group	Neutrophils	-0.634	0.00357	0.0732
Bilophila	Neutrophils	0.637	0.00333	0.0732
Ruminococcaceae_UCG-014	Neutrophils	-0.609	0.0056	0.0765
Coprococcus_1	WBC	-0.609	0.00562	0.0768
Ruminococcaceae_NK4A214_group	WBC	-0.619	0.00472	0.0768
Bifidobacterium	WBC	0.586	0.00961	0.0869
Coprococcus_2	WBC	-0.571	0.0106	0.0869
Barnesiella	Neutrophils	0.541	0.0167	0.1386
Coprococcus_1	Neutrophils	-0.541	0.0169	0.1386
Bifidobacterium	Neutrophils	0.526	0.0207	0.1414
Alistipes	Neutrophils	0.513	0.0246	0.1441
Ruminiclostridium_5	WBC	-0.522	0.0217	0.1483
Lachnospiraceae_UCG-001	CRP	0.59	0.00781	0.1601
Ruminiclostridium_5	Neutrophils	-0.493	0.0319	0.1635
Parabacteroides	Neutrophils	0.466	0.0443	0.1651
Coprococcus_2	Neutrophils	-0.471	0.042	0.1651
Subdoligranulum	Neutrophils	0.479	0.038	0.1651
Bacteroides	Neutrophils	0.457	0.0491	0.1678
Bilophila	WBC	0.488	0.034	0.1991
Romboutsia	Neutrophils	-0.412	0.0796	0.2331
Phascolarctobacterium	Neutrophils	0.419	0.0743	0.2331
Fusicatenibacter	Neutrophils	0.405	0.0856	0.234
Clostridium_sensu_stricto_1	LDL	0.527	0.0204	0.2362
Dorea	LDL	0.51	0.0256	0.2362
Lachnospiraceae	LDL	-0.501	0.0288	0.2362
Romboutsia	LDL	0.529	0.0199	0.2362
Ruminococcaceae	LDL	0.509	0.0262	0.2362
Ruminococcaceae_UCG-002	Neutrophils	-0.397	0.0925	0.237
Mollicutes_RF39	WBC	-0.454	0.051	0.2614
Ruminococcus_2	LDL	0.462	0.0463	0.2753
Mollicutes_RF39	LDL	0.461	0.047	0.2753
Barnesiella	WBC	0.411	0.0807	0.2901
Alistipes	WBC	0.408	0.083	0.2901
Coprococcus_3	WBC	-0.421	0.0728	0.2901
Ruminococcaceae_UCG-002	WBC	-0.407	0.0849	0.2901
Parabacteroides	CRP	0.501	0.0288	0.2927
Fusicatenibacter	CRP	0.515	0.0241	0.2927
Faecalibacterium	CRP	0.484	0.0357	0.2927
Christensenellaceae_R-7_group	Cholesterol	0.5	0.0291	0.3014
Lachnospiraceae	Cholesterol	-0.587	0.00822	0.3014
Romboutsia	Cholesterol	0.521	0.0222	0.3014
Mollicutes_RF39	Cholesterol	0.5	0.0294	0.3014
Clostridium_sensu_stricto_1	Neutrophils	-0.36	0.13	0.3135
Bacteroides	WBC	0.386	0.102	0.3217
Dorea	WBC	-0.377	0.112	0.328
Mollicutes_RF39	Neutrophils	-0.342	0.151	0.3439
Lachnoclostridium	LDL	-0.429	0.0671	0.3439
Ruminococcaceae_UCG-014	Lymphocytes	-0.583	0.00881	0.3612
Christensenellaceae_R-7_group	LDL	0.386	0.102	0.3622
Lachnospira	LDL	-0.411	0.0802	0.3622
Faecalibacterium	LDL	-0.383	0.106	0.3622
Bilophila	LDL	-0.395	0.0942	0.3622
Subdoligranulum	WBC	0.355	0.136	0.3717
Ruminococcaceae_NK4A214_group	CRP	-0.448	0.0546	0.3731
Lachnospiraceae_NK4A136_group	CRP	0.426	0.0687	0.3967
Dialister	CRP	0.415	0.0774	0.3967
Dorea	Neutrophils	-0.317	0.186	0.4014
Phascolarctobacterium	WBC	0.333	0.163	0.4177
Lachnoclostridium	Cholesterol	-0.453	0.0513	0.4207
CAG-56	Neutrophils	0.294	0.221	0.453
Christensenellaceae_R-7_group	Neutrophils	0.28	0.246	0.4585
Roseburia	Neutrophils	-0.28	0.246	0.4585
Bacteroides	LDL	-0.345	0.148	0.4668
Blautia	Neutrophils	0.268	0.267	0.4749
Coprococcus_3	Neutrophils	-0.262	0.278	0.4749
Parabacteroides	WBC	0.305	0.205	0.4783
Fusicatenibacter	WBC	0.301	0.21	0.4783
Coprococcus_3	Hemoglobin	0.486	0.035	0.4838
Ruminococcaceae	Hemoglobin	0.485	0.0354	0.4838
Mollicutes_RF39	Hemoglobin	0.541	0.0168	0.4838
Anaerostipes	Neutrophils	0.243	0.317	0.4999
Ruminococcus_2	Neutrophils	-0.245	0.313	0.4999
Bacteroides	Cholesterol	-0.41	0.0814	0.5008
Clostridium_sensu_stricto_1	Cholesterol	0.364	0.126	0.5008
Coprococcus_2	Cholesterol	0.397	0.0925	0.5008
Lachnospira	Cholesterol	-0.334	0.162	0.5008
Faecalibacterium	Cholesterol	-0.381	0.108	0.5008
Ruminococcaceae	Cholesterol	0.332	0.165	0.5008
Ruminiclostridium_5	Cholesterol	0.328	0.171	0.5008
Ruminococcus_2	Cholesterol	0.33	0.168	0.5008
Bilophila	Cholesterol	-0.334	0.162	0.5008
Coprococcus_3	LDL	0.323	0.177	0.5184
CAG-56	Cholesterol	-0.294	0.221	0.533
Dorea	Cholesterol	0.298	0.216	0.533
Fusicatenibacter	Cholesterol	0.303	0.207	0.533
Lachnospiraceae_NK4A136_group	LDL	-0.308	0.2	0.5467
Agathobacter	CRP	0.364	0.125	0.5694
Ruminiclostridium_5	LDL	0.288	0.231	0.5919
Ruminococcaceae	Neutrophils	-0.207	0.394	0.593
Ruminococcaceae_UCG-013	Neutrophils	0.203	0.405	0.593
Collinsella	CRP	-0.345	0.148	0.6068
Blautia	Cholesterol	-0.256	0.29	0.6258
Lachnospiraceae_ND3007_group	Cholesterol	0.257	0.289	0.6258
Roseburia	WBC	-0.255	0.291	0.6279
Clostridium_sensu_stricto_1	WBC	-0.202	0.407	0.6418
Agathobacter	WBC	0.235	0.332	0.6418
Blautia	WBC	0.204	0.403	0.6418
Lachnospiraceae_FCS020_group	WBC	-0.208	0.393	0.6418
Lachnospiraceae_ND3007_group	WBC	-0.221	0.362	0.6418
Romboutsia	WBC	-0.226	0.353	0.6418
Ruminococcaceae_UCG-013	WBC	0.218	0.37	0.6418
Anaerostipes	LDL	-0.262	0.279	0.6431
Blautia	LDL	-0.255	0.291	0.6431
Ruminococcaceae_UCG-014	LDL	0.252	0.298	0.6431
Ruminococcaceae	WBC	-0.192	0.43	0.653
Lachnospira	CRP	0.321	0.18	0.6709
CAG-56	WBC	0.179	0.463	0.673
Ruminococcus_2	WBC	-0.174	0.476	0.673
Christensenellaceae_R-7_group	Ab	-0.386	0.102	0.6788
Blautia	Ab	0.275	0.254	0.6788
CAG-56	Ab	-0.321	0.18	0.6788
Fusicatenibacter	Ab	-0.358	0.133	0.6788
Lachnoclostridium	Ab	0.318	0.184	0.6788
Lachnospira	Ab	-0.261	0.281	0.6788
Lachnospiraceae_FCS020_group	Ab	-0.472	0.0411	0.6788
Lachnospiraceae_ND3007_group	Ab	-0.369	0.12	0.6788
Lachnospiraceae	Ab	0.309	0.198	0.6788
Roseburia	Ab	0.365	0.124	0.6788
Faecalibacterium	Ab	-0.296	0.219	0.6788
Ruminococcaceae_UCG-002	Ab	-0.29	0.229	0.6788
Ruminococcaceae_UCG-013	Ab	-0.336	0.16	0.6788
Ruminococcus_1	Ab	-0.346	0.147	0.6788
Ruminococcus_2	Ab	-0.305	0.205	0.6788
Subdoligranulum	Ab	-0.273	0.259	0.6788
Erysipelotrichaceae_UCG-003	Ab	-0.252	0.298	0.6788
Phascolarctobacterium	Ab	0.259	0.285	0.6788
Collinsella	WBC	0.165	0.499	0.682
Collinsella	Neutrophils	0.168	0.491	0.6874
Dialister	Neutrophils	-0.164	0.503	0.6874
Lachnospira	Neutrophils	0.157	0.52	0.6877
Collinsella	Calprotectin	0.411	0.0719	0.6937
Anaerostipes	Calprotectin	-0.405	0.0768	0.6937
Coprococcus_1	Calprotectin	-0.401	0.08	0.6937
Lachnoclostridium	Calprotectin	-0.456	0.0434	0.6937
Phascolarctobacterium	Calprotectin	0.395	0.0846	0.6937
Agathobacter	Neutrophils	0.145	0.555	0.6946
Lachnospiraceae_ND3007_group	Neutrophils	-0.138	0.574	0.6946
Faecalibacterium	Neutrophils	0.137	0.576	0.6946
Ruminococcus_1	Neutrophils	0.13	0.596	0.6982
Clostridium_sensu_stricto_1	Ab	-0.237	0.328	0.7078
Blautia	CRP	-0.289	0.23	0.7087
Lachnospiraceae	CRP	-0.297	0.216	0.7087
Roseburia	CRP	0.282	0.242	0.7087
CAG-56	LDL	-0.221	0.363	0.7087
Coprococcus_2	LDL	0.225	0.354	0.7087
Lachnospiraceae_NK4A136_group	Neutrophils	0.117	0.635	0.7136
Erysipelotrichaceae_UCG-003	Neutrophils	0.113	0.644	0.7136
Dialister	LDL	0.212	0.383	0.7138
Dialister	WBC	-0.145	0.553	0.7314
Collinsella	Hemoglobin	0.378	0.11	0.7329
Christensenellaceae_R-7_group	Hemoglobin	0.349	0.143	0.7329
Lachnospira	Hemoglobin	-0.422	0.0722	0.7329
Faecalibacterium	Hemoglobin	-0.363	0.127	0.7329
Phascolarctobacterium	Hemoglobin	0.352	0.14	0.7329
Bifidobacterium	CRP	-0.22	0.365	0.7482
Clostridium_sensu_stricto_1	CRP	0.225	0.355	0.7482
Lachnospiraceae_ND3007_group	CRP	0.229	0.346	0.7482
Ruminococcaceae_UCG-002	CRP	-0.249	0.305	0.7482
Ruminococcaceae_UCG-013	CRP	0.234	0.334	0.7482
Ruminococcus_1	CRP	0.245	0.312	0.7482
Lachnoclostridium	Neutrophils	0.0958	0.696	0.7509
Lachnospiraceae_UCG-001	Hemoglobin	-0.331	0.167	0.7608
Barnesiella	CRP	0.192	0.431	0.7683
Alistipes	CRP	-0.195	0.423	0.7683
Coprococcus_2	CRP	0.205	0.399	0.7683
Lachnospiraceae	Neutrophils	0.0817	0.74	0.7779
Ruminococcaceae_NK4A214_group	LDL	0.182	0.457	0.7807
Subdoligranulum	LDL	0.187	0.443	0.7807
Coprococcus_1	Ab	-0.213	0.381	0.781
Anaerostipes	Cholesterol	-0.213	0.382	0.7831
Lachnospiraceae_ND3007_group	LDL	0.172	0.481	0.7888
Ruminiclostridium_5	CRP	-0.179	0.464	0.7927
Phascolarctobacterium	CRP	-0.171	0.484	0.7938
Fusicatenibacter	LDL	0.156	0.523	0.7942
Ruminococcaceae_UCG-002	LDL	0.16	0.512	0.7942
Bifidobacterium	LDL	-0.132	0.59	0.8063
Coprococcus_1	LDL	0.137	0.577	0.8063
Ruminococcaceae_UCG-013	LDL	0.136	0.578	0.8063
Collinsella	Ab	-0.152	0.536	0.8098
Bacteroides	Ab	-0.118	0.631	0.8098
Parabacteroides	Ab	-0.146	0.552	0.8098
Agathobacter	Ab	-0.139	0.57	0.8098
Coprococcus_2	Ab	-0.164	0.501	0.8098
Dorea	Ab	-0.153	0.532	0.8098
Lachnospiraceae_UCG-001	Ab	-0.136	0.579	0.8098
Ruminiclostridium_5	Ab	-0.117	0.632	0.8098
Ruminococcaceae_NK4A214_group	Ab	0.139	0.569	0.8098
Ruminococcaceae_UCG-014	Ab	-0.136	0.578	0.8098
Bilophila	Ab	-0.124	0.613	0.8098
Mollicutes_RF39	Ab	-0.149	0.542	0.8098
Coprococcus_3	Cholesterol	0.182	0.455	0.8111
Ruminococcaceae_UCG-014	Cholesterol	0.197	0.42	0.8111
Dialister	Cholesterol	0.185	0.449	0.8111
Anaerostipes	CRP	-0.134	0.584	0.8134
Dorea	CRP	0.156	0.523	0.8134
Lachnospiraceae_FCS020_group	CRP	0.149	0.541	0.8134
Ruminococcaceae	CRP	0.133	0.587	0.8134
Ruminococcaceae_UCG-014	CRP	-0.123	0.615	0.8134
Subdoligranulum	CRP	0.126	0.607	0.8134
Clostridium_sensu_stricto_1	VitB12	-0.36	0.13	0.8154
Anaerostipes	VitB12	0.322	0.179	0.8154
Coprococcus_2	VitB12	-0.362	0.127	0.8154
Coprococcus_3	VitB12	-0.509	0.0261	0.8154
Lachnospiraceae_FCS020_group	VitB12	-0.457	0.049	0.8154
Lachnospiraceae_ND3007_group	VitB12	-0.326	0.173	0.8154
Roseburia	VitB12	-0.324	0.176	0.8154
Ruminococcaceae_NK4A214_group	VitB12	-0.346	0.147	0.8154
Bilophila	VitB12	0.329	0.17	0.8154
Subdoligranulum	Cholesterol	0.171	0.483	0.8251
Bilophila	CRP	0.106	0.666	0.8275
Mollicutes_RF39	CRP	0.112	0.648	0.8275
Christensenellaceae_R-7_group	CRP	-0.0981	0.69	0.8321
Barnesiella	LDL	-0.108	0.661	0.8394
Alistipes	LDL	0.087	0.723	0.8394
Parabacteroides	LDL	0.0871	0.723	0.8394
Lachnospiraceae_UCG-001	LDL	-0.116	0.636	0.8394
Roseburia	LDL	0.0825	0.737	0.8394
Ruminococcus_1	LDL	-0.086	0.726	0.8394
Coprococcus_3	CRP	0.0711	0.772	0.8555
Romboutsia	CRP	-0.0761	0.757	0.8555
Erysipelotrichaceae_UCG-003	CRP	0.0728	0.767	0.8555
Lachnospiraceae_UCG-001	Neutrophils	0.0465	0.85	0.8712
Collinsella	Cholesterol	0.15	0.54	0.8856
Coprococcus_1	CRP	0.0485	0.844	0.8873
Ruminococcus_2	CRP	0.0551	0.823	0.8873
Bifidobacterium	Cholesterol	-0.133	0.585	0.8883
Roseburia	Cholesterol	0.14	0.569	0.8883
Barnesiella	Cholesterol	-0.124	0.612	0.8893
Agathobacter	Cholesterol	-0.119	0.629	0.8893
Bacteroides	VitB12	-0.239	0.324	0.8938
Alistipes	VitB12	0.261	0.28	0.8938
Parabacteroides	VitB12	0.284	0.239	0.8938
Lachnospiraceae_NK4A136_group	VitB12	0.238	0.327	0.8938
Faecalibacterium	VitB12	-0.259	0.284	0.8938
Ruminococcaceae_UCG-002	VitB12	-0.269	0.266	0.8938
Ruminococcaceae_NK4A214_group	Cholesterol	0.11	0.655	0.8952
Bacteroides	PLT	0.149	0.542	0.9004
Barnesiella	PLT	0.151	0.538	0.9004
Alistipes	PLT	0.175	0.472	0.9004
Parabacteroides	PLT	0.508	0.0263	0.9004
Christensenellaceae_R-7_group	PLT	0.265	0.272	0.9004
Anaerostipes	PLT	0.339	0.155	0.9004
Blautia	PLT	0.151	0.537	0.9004
CAG-56	PLT	0.17	0.485	0.9004
Coprococcus_2	PLT	-0.24	0.323	0.9004
Dorea	PLT	0.169	0.49	0.9004
Fusicatenibacter	PLT	0.175	0.473	0.9004
Lachnoclostridium	PLT	0.211	0.385	0.9004
Lachnospiraceae_FCS020_group	PLT	0.179	0.463	0.9004
Lachnospiraceae_NK4A136_group	PLT	0.219	0.368	0.9004
Lachnospiraceae_UCG-001	PLT	-0.269	0.265	0.9004
Lachnospiraceae	PLT	-0.147	0.549	0.9004
Roseburia	PLT	-0.231	0.341	0.9004
Romboutsia	PLT	-0.233	0.337	0.9004
Ruminococcaceae	PLT	0.156	0.525	0.9004
Ruminococcaceae_NK4A214_group	PLT	-0.32	0.181	0.9004
Ruminococcaceae_UCG-002	PLT	-0.24	0.321	0.9004
Ruminococcaceae_UCG-013	PLT	0.436	0.0617	0.9004
Ruminococcus_1	PLT	-0.238	0.326	0.9004
Erysipelotrichaceae_UCG-003	PLT	0.2	0.411	0.9004
Phascolarctobacterium	PLT	0.269	0.265	0.9004
Bifidobacterium	PLT	0.101	0.681	0.9007
Collinsella	PLT	0.103	0.675	0.9007
Clostridium_sensu_stricto_1	PLT	-0.115	0.639	0.9007
Lachnospira	PLT	-0.105	0.67	0.9007
Dialister	PLT	-0.114	0.642	0.9007
Bilophila	PLT	0.105	0.67	0.9007
Lachnospiraceae_ND3007_group	PLT	-0.09	0.714	0.9008
Faecalibacterium	PLT	-0.086	0.726	0.9008
Mollicutes_RF39	PLT	0.0793	0.747	0.9008
Christensenellaceae_R-7_group	VitB12	0.207	0.394	0.9061
Blautia	VitB12	0.191	0.435	0.9061
Dorea	VitB12	-0.196	0.422	0.9061
Ruminococcaceae_UCG-014	VitB12	-0.187	0.442	0.9061
Phascolarctobacterium	VitB12	0.21	0.389	0.9061
Ruminiclostridium_5	PLT	-0.0707	0.774	0.9067
Lachnospiraceae_FCS020_group	Neutrophils	0.0274	0.911	0.911
Bifidobacterium	VitB12	0.144	0.557	0.9126
Barnesiella	VitB12	0.143	0.559	0.9126
Lachnospira	VitB12	-0.132	0.59	0.9126
Lachnospiraceae_UCG-001	VitB12	-0.13	0.596	0.9126
Ruminococcaceae	VitB12	0.17	0.488	0.9126
Ruminococcus_1	VitB12	-0.128	0.601	0.9126
Ruminococcus_2	VitB12	-0.161	0.51	0.9126
Christensenellaceae_R-7_group	WBC	0.0351	0.887	0.9235
Anaerostipes	WBC	0.0448	0.856	0.9235
Lachnospira	WBC	0.0738	0.764	0.9235
Lachnospiraceae_NK4A136_group	WBC	-0.08	0.745	0.9235
Lachnospiraceae_UCG-001	WBC	0.0576	0.815	0.9235
Lachnospiraceae	WBC	0.0579	0.814	0.9235
Faecalibacterium	WBC	0.0307	0.901	0.9235
Ruminococcus_1	WBC	0.0457	0.853	0.9235
Erysipelotrichaceae_UCG-003	WBC	-0.0354	0.886	0.9235
Agathobacter	VitB12	0.0997	0.685	0.9251
Coprococcus_1	VitB12	-0.0907	0.712	0.9251
Fusicatenibacter	VitB12	0.111	0.652	0.9251
Ruminiclostridium_5	VitB12	0.0919	0.708	0.9251
Ruminococcaceae_UCG-013	VitB12	0.0875	0.722	0.9251
Agathobacter	PLT	-0.0509	0.836	0.9319
Ruminococcaceae_UCG-014	PLT	0.0494	0.841	0.9319
Bifidobacterium	Lymphocytes	0.305	0.204	0.9322
Bacteroides	Lymphocytes	0.202	0.407	0.9322
Barnesiella	Lymphocytes	0.192	0.432	0.9322
Christensenellaceae_R-7_group	Lymphocytes	-0.359	0.131	0.9322
Agathobacter	Lymphocytes	0.405	0.085	0.9322
Blautia	Lymphocytes	0.274	0.256	0.9322
CAG-56	Lymphocytes	0.278	0.25	0.9322
Coprococcus_1	Lymphocytes	-0.197	0.419	0.9322
Coprococcus_2	Lymphocytes	-0.245	0.311	0.9322
Lachnospiraceae_FCS020_group	Lymphocytes	-0.258	0.286	0.9322
Lachnospiraceae_ND3007_group	Lymphocytes	-0.338	0.157	0.9322
Lachnospiraceae_UCG-001	Lymphocytes	0.198	0.416	0.9322
Lachnospiraceae	Lymphocytes	0.396	0.0933	0.9322
Romboutsia	Lymphocytes	0.26	0.283	0.9322
Ruminiclostridium_5	Lymphocytes	-0.21	0.389	0.9322
Ruminococcaceae_NK4A214_group	Lymphocytes	-0.258	0.286	0.9322
Erysipelotrichaceae_UCG-003	Lymphocytes	-0.192	0.431	0.9322
Mollicutes_RF39	Lymphocytes	-0.398	0.0911	0.9322
Barnesiella	Ab	-0.0747	0.761	0.937
Lachnospiraceae_NK4A136_group	Ab	0.0695	0.777	0.937
Lachnoclostridium	WBC	0.0184	0.94	0.94
Lachnospiraceae_NK4A136_group	Cholesterol	-0.0747	0.761	0.9407
Ruminococcaceae_UCG-002	Cholesterol	0.0684	0.781	0.9407
Ruminococcaceae_UCG-013	Cholesterol	-0.0906	0.712	0.9407
Ruminococcus_1	Cholesterol	0.0615	0.803	0.9407
Erysipelotrichaceae_UCG-003	Cholesterol	0.0761	0.757	0.9407
Clostridium_sensu_stricto_1	Lymphocytes	0.132	0.591	0.9477
Coprococcus_3	Lymphocytes	-0.177	0.469	0.9477
Dorea	Lymphocytes	-0.128	0.601	0.9477
Lachnospiraceae_NK4A136_group	Lymphocytes	-0.129	0.598	0.9477
Ruminococcus_1	Lymphocytes	-0.153	0.531	0.9477
Subdoligranulum	Lymphocytes	0.133	0.587	0.9477
Bilophila	Lymphocytes	0.143	0.559	0.9477
Coprococcus_1	Cholesterol	0.0509	0.836	0.9519
Lachnospiraceae_FCS020_group	Cholesterol	-0.0436	0.859	0.9519
Collinsella	HDL	0.0888	0.718	0.9551
Bacteroides	HDL	-0.104	0.673	0.9551
Barnesiella	HDL	-0.121	0.623	0.9551
Alistipes	HDL	-0.251	0.3	0.9551
Parabacteroides	HDL	-0.238	0.326	0.9551
Christensenellaceae_R-7_group	HDL	0.131	0.594	0.9551
Clostridium_sensu_stricto_1	HDL	-0.0994	0.685	0.9551
Agathobacter	HDL	-0.116	0.637	0.9551
Anaerostipes	HDL	0.351	0.14	0.9551
Blautia	HDL	0.168	0.492	0.9551
Coprococcus_1	HDL	0.102	0.676	0.9551
Coprococcus_2	HDL	0.186	0.447	0.9551
Coprococcus_3	HDL	-0.295	0.22	0.9551
Dorea	HDL	-0.268	0.267	0.9551
Fusicatenibacter	HDL	0.277	0.252	0.9551
Lachnoclostridium	HDL	0.218	0.371	0.9551
Lachnospira	HDL	0.109	0.657	0.9551
Lachnospiraceae_FCS020_group	HDL	-0.0785	0.749	0.9551
Lachnospiraceae_ND3007_group	HDL	0.114	0.642	0.9551
Lachnospiraceae_NK4A136_group	HDL	0.391	0.098	0.9551
Lachnospiraceae_UCG-001	HDL	0.128	0.602	0.9551
Roseburia	HDL	-0.0949	0.699	0.9551
Romboutsia	HDL	0.117	0.634	0.9551
Ruminococcaceae	HDL	-0.341	0.153	0.9551
Ruminococcaceae_NK4A214_group	HDL	-0.234	0.335	0.9551
Ruminococcaceae_UCG-002	HDL	-0.156	0.523	0.9551
Ruminococcaceae_UCG-013	HDL	-0.232	0.339	0.9551
Ruminococcaceae_UCG-014	HDL	-0.0649	0.792	0.9551
Ruminococcus_1	HDL	0.178	0.466	0.9551
Ruminococcus_2	HDL	-0.176	0.471	0.9551
Erysipelotrichaceae_UCG-003	HDL	0.086	0.726	0.9551
Phascolarctobacterium	HDL	-0.242	0.317	0.9551
Dialister	HDL	-0.167	0.493	0.9551
Bilophila	HDL	0.0667	0.786	0.9551
Ruminococcus_2	PLT	-0.0351	0.886	0.9559
Lachnospira	Lymphocytes	-0.118	0.632	0.9597
Bifidobacterium	VitD	0.188	0.44	0.9604
Bacteroides	VitD	0.173	0.479	0.9604
Barnesiella	VitD	0.178	0.466	0.9604
Alistipes	VitD	0.207	0.394	0.9604
Parabacteroides	VitD	-0.255	0.292	0.9604
Christensenellaceae_R-7_group	VitD	0.442	0.0584	0.9604
Clostridium_sensu_stricto_1	VitD	0.172	0.481	0.9604
Agathobacter	VitD	0.459	0.048	0.9604
Anaerostipes	VitD	-0.109	0.657	0.9604
Blautia	VitD	-0.0667	0.786	0.9604
CAG-56	VitD	0.0195	0.937	0.9604
Coprococcus_1	VitD	-0.0929	0.705	0.9604
Coprococcus_2	VitD	-0.09	0.714	0.9604
Coprococcus_3	VitD	-0.226	0.352	0.9604
Dorea	VitD	-0.256	0.289	0.9604
Fusicatenibacter	VitD	0.168	0.492	0.9604
Lachnoclostridium	VitD	-0.0466	0.85	0.9604
Lachnospira	VitD	-0.0826	0.737	0.9604
Lachnospiraceae_FCS020_group	VitD	0.196	0.422	0.9604
Lachnospiraceae_ND3007_group	VitD	0.0194	0.937	0.9604
Lachnospiraceae_NK4A136_group	VitD	-0.0475	0.847	0.9604
Lachnospiraceae_UCG-001	VitD	0.0743	0.763	0.9604
Lachnospiraceae	VitD	-0.314	0.19	0.9604
Roseburia	VitD	-0.306	0.202	0.9604
Romboutsia	VitD	0.291	0.227	0.9604
Faecalibacterium	VitD	-0.0342	0.889	0.9604
Ruminococcaceae	VitD	0.152	0.535	0.9604
Ruminiclostridium_5	VitD	-0.0649	0.792	0.9604
Ruminococcaceae_NK4A214_group	VitD	-0.166	0.498	0.9604
Ruminococcaceae_UCG-002	VitD	-0.0965	0.694	0.9604
Ruminococcaceae_UCG-013	VitD	0.344	0.149	0.9604
Ruminococcaceae_UCG-014	VitD	-0.123	0.615	0.9604
Ruminococcus_1	VitD	-0.213	0.38	0.9604
Ruminococcus_2	VitD	-0.0939	0.702	0.9604
Subdoligranulum	VitD	-0.0272	0.912	0.9604
Erysipelotrichaceae_UCG-003	VitD	0.0319	0.897	0.9604
Phascolarctobacterium	VitD	-0.026	0.916	0.9604
Dialister	VitD	-0.0615	0.802	0.9604
Bilophila	VitD	0.129	0.6	0.9604
Mollicutes_RF39	VitD	0.0783	0.75	0.9604
Collinsella	LDL	0.0413	0.867	0.9607
Coprococcus_1	Tg	-0.377	0.111	0.9635
Lachnoclostridium	Tg	-0.35	0.141	0.9635
Lachnospira	Tg	-0.36	0.13	0.9635
Roseburia	Tg	0.384	0.105	0.9635
Ruminiclostridium_5	Tg	0.367	0.122	0.9635
Phascolarctobacterium	Tg	0.418	0.075	0.9635
Bifidobacterium	Tg	-0.162	0.509	0.9646
Collinsella	Tg	0.284	0.239	0.9646
Bacteroides	Tg	0.061	0.804	0.9646
Barnesiella	Tg	0.0832	0.735	0.9646
Alistipes	Tg	0.0405	0.869	0.9646
Parabacteroides	Tg	0.221	0.363	0.9646
Christensenellaceae_R-7_group	Tg	-0.135	0.581	0.9646
Clostridium_sensu_stricto_1	Tg	-0.184	0.451	0.9646
Agathobacter	Tg	-0.256	0.29	0.9646
Anaerostipes	Tg	-0.281	0.244	0.9646
Blautia	Tg	-0.0347	0.888	0.9646
CAG-56	Tg	-0.153	0.531	0.9646
Coprococcus_2	Tg	0.227	0.349	0.9646
Coprococcus_3	Tg	0.27	0.263	0.9646
Dorea	Tg	0.142	0.563	0.9646
Fusicatenibacter	Tg	-0.069	0.779	0.9646
Lachnospiraceae_ND3007_group	Tg	-0.0879	0.721	0.9646
Lachnospiraceae_NK4A136_group	Tg	-0.143	0.559	0.9646
Lachnospiraceae_UCG-001	Tg	-0.0757	0.758	0.9646
Lachnospiraceae	Tg	0.0378	0.878	0.9646
Romboutsia	Tg	-0.0348	0.887	0.9646
Faecalibacterium	Tg	-0.245	0.313	0.9646
Ruminococcaceae	Tg	0.166	0.498	0.9646
Ruminococcaceae_NK4A214_group	Tg	0.283	0.241	0.9646
Ruminococcaceae_UCG-014	Tg	-0.0327	0.894	0.9646
Ruminococcus_1	Tg	-0.171	0.483	0.9646
Ruminococcus_2	Tg	0.171	0.485	0.9646
Subdoligranulum	Tg	-0.0615	0.802	0.9646
Erysipelotrichaceae_UCG-003	Tg	-0.0399	0.871	0.9646
Dialister	Tg	-0.0785	0.749	0.9646
Bilophila	Tg	-0.0817	0.739	0.9646
Mollicutes_RF39	Tg	0.0707	0.774	0.9646
Dialister	Ab	0.0543	0.825	0.9664
Bifidobacterium	Ab	-0.023	0.926	0.973
Alistipes	Ab	-0.00841	0.973	0.973
Anaerostipes	Ab	0.0159	0.948	0.973
Coprococcus_3	Ab	0.0116	0.962	0.973
Romboutsia	Ab	0.0373	0.88	0.973
Ruminococcaceae	Ab	0.00928	0.97	0.973
Bifidobacterium	Hemoglobin	-0.163	0.504	0.9735
Bacteroides	Hemoglobin	-0.183	0.453	0.9735
Alistipes	Hemoglobin	0.0823	0.738	0.9735
Parabacteroides	Hemoglobin	0.168	0.493	0.9735
Agathobacter	Hemoglobin	-0.128	0.6	0.9735
Anaerostipes	Hemoglobin	-0.0581	0.813	0.9735
Blautia	Hemoglobin	0.0976	0.691	0.9735
CAG-56	Hemoglobin	-0.151	0.538	0.9735
Coprococcus_1	Hemoglobin	-0.0524	0.831	0.9735
Coprococcus_2	Hemoglobin	0.149	0.542	0.9735
Dorea	Hemoglobin	0.0757	0.758	0.9735
Lachnoclostridium	Hemoglobin	-0.0889	0.718	0.9735
Lachnospiraceae_FCS020_group	Hemoglobin	0.0651	0.791	0.9735
Lachnospiraceae_ND3007_group	Hemoglobin	0.0906	0.712	0.9735
Lachnospiraceae	Hemoglobin	-0.08	0.745	0.9735
Roseburia	Hemoglobin	0.157	0.522	0.9735
Romboutsia	Hemoglobin	0.227	0.35	0.9735
Ruminiclostridium_5	Hemoglobin	0.186	0.445	0.9735
Ruminococcaceae_NK4A214_group	Hemoglobin	0.193	0.429	0.9735
Ruminococcaceae_UCG-002	Hemoglobin	0.0808	0.742	0.9735
Ruminococcaceae_UCG-013	Hemoglobin	0.133	0.587	0.9735
Ruminococcaceae_UCG-014	Hemoglobin	-0.0989	0.687	0.9735
Ruminococcus_1	Hemoglobin	-0.277	0.25	0.9735
Erysipelotrichaceae_UCG-003	Hemoglobin	0.0541	0.826	0.9735
Dialister	Hemoglobin	0.118	0.629	0.9735
Bilophila	Hemoglobin	-0.233	0.336	0.9735
Agathobacter	LDL	0.0132	0.957	0.976
Lachnospiraceae_FCS020_group	LDL	0.00743	0.976	0.976
Erysipelotrichaceae_UCG-003	LDL	0.0159	0.948	0.976
Phascolarctobacterium	LDL	-0.0102	0.967	0.976
Bifidobacterium	FolicAcid	-0.144	0.556	0.9769
Collinsella	FolicAcid	-0.11	0.655	0.9769
Bacteroides	FolicAcid	0.195	0.424	0.9769
Alistipes	FolicAcid	-0.228	0.348	0.9769
Parabacteroides	FolicAcid	0.207	0.395	0.9769
Christensenellaceae_R-7_group	FolicAcid	-0.342	0.151	0.9769
Clostridium_sensu_stricto_1	FolicAcid	0.25	0.303	0.9769
Blautia	FolicAcid	-0.114	0.642	0.9769
CAG-56	FolicAcid	0.418	0.075	0.9769
Coprococcus_1	FolicAcid	0.282	0.242	0.9769
Coprococcus_2	FolicAcid	0.16	0.512	0.9769
Coprococcus_3	FolicAcid	0.0974	0.691	0.9769
Dorea	FolicAcid	0.496	0.0307	0.9769
Lachnospira	FolicAcid	0.167	0.494	0.9769
Lachnospiraceae_FCS020_group	FolicAcid	0.28	0.245	0.9769
Lachnospiraceae_ND3007_group	FolicAcid	0.115	0.64	0.9769
Lachnospiraceae_NK4A136_group	FolicAcid	0.155	0.527	0.9769
Lachnospiraceae_UCG-001	FolicAcid	0.131	0.593	0.9769
Romboutsia	FolicAcid	-0.203	0.405	0.9769
Faecalibacterium	FolicAcid	0.304	0.206	0.9769
Ruminococcaceae	FolicAcid	-0.0993	0.686	0.9769
Ruminococcaceae_NK4A214_group	FolicAcid	-0.121	0.623	0.9769
Ruminococcaceae_UCG-002	FolicAcid	0.214	0.377	0.9769
Ruminococcaceae_UCG-014	FolicAcid	0.259	0.284	0.9769
Ruminococcus_1	FolicAcid	0.316	0.187	0.9769
Ruminococcus_2	FolicAcid	0.185	0.448	0.9769
Erysipelotrichaceae_UCG-003	FolicAcid	0.241	0.321	0.9769
Phascolarctobacterium	FolicAcid	-0.231	0.341	0.9769
Bilophila	FolicAcid	-0.219	0.368	0.9769
Barnesiella	FolicAcid	-0.0747	0.761	0.977
Agathobacter	FolicAcid	0.00702	0.977	0.977
Anaerostipes	FolicAcid	-0.0299	0.903	0.977
Fusicatenibacter	FolicAcid	0.0193	0.937	0.977
Lachnoclostridium	FolicAcid	-0.0105	0.966	0.977
Lachnospiraceae	FolicAcid	-0.0184	0.94	0.977
Roseburia	FolicAcid	0.0474	0.847	0.977
Ruminiclostridium_5	FolicAcid	-0.0577	0.815	0.977
Ruminococcaceae_UCG-013	FolicAcid	0.0457	0.853	0.977
Subdoligranulum	FolicAcid	0.0307	0.901	0.977
Dialister	FolicAcid	0.0116	0.962	0.977
Mollicutes_RF39	FolicAcid	-0.0252	0.918	0.977
Collinsella	VitB12	0.0663	0.787	0.9778
Ruminococcaceae_UCG-013	Lymphocytes	0.105	0.668	0.9781
Faecalibacterium	Lymphocytes	0.097	0.693	0.9798
Lachnospiraceae_FCS020_group	Tg	0.0121	0.961	0.98
Ruminococcaceae_UCG-002	Tg	-0.00615	0.98	0.98
Ruminococcaceae_UCG-013	Tg	-0.011	0.964	0.98
Bifidobacterium	Calprotectin	0.0883	0.711	0.98
Bacteroides	Calprotectin	0.233	0.324	0.98
Barnesiella	Calprotectin	0.0664	0.781	0.98
Alistipes	Calprotectin	0.115	0.629	0.98
Parabacteroides	Calprotectin	0.307	0.189	0.98
Christensenellaceae_R-7_group	Calprotectin	-0.0295	0.902	0.98
Clostridium_sensu_stricto_1	Calprotectin	-0.212	0.369	0.98
Agathobacter	Calprotectin	-0.166	0.485	0.98
Blautia	Calprotectin	-0.278	0.236	0.98
CAG-56	Calprotectin	0.0939	0.694	0.98
Coprococcus_2	Calprotectin	0.0257	0.914	0.98
Coprococcus_3	Calprotectin	-0.137	0.566	0.98
Dorea	Calprotectin	-0.0219	0.927	0.98
Fusicatenibacter	Calprotectin	0.00604	0.98	0.98
Lachnospira	Calprotectin	0.161	0.498	0.98
Lachnospiraceae_FCS020_group	Calprotectin	0.00832	0.972	0.98
Lachnospiraceae_ND3007_group	Calprotectin	-0.106	0.657	0.98
Lachnospiraceae_NK4A136_group	Calprotectin	-0.117	0.624	0.98
Lachnospiraceae_UCG-001	Calprotectin	0.0558	0.815	0.98
Lachnospiraceae	Calprotectin	-0.203	0.39	0.98
Roseburia	Calprotectin	-0.0272	0.909	0.98
Romboutsia	Calprotectin	-0.272	0.245	0.98
Faecalibacterium	Calprotectin	0.102	0.668	0.98
Ruminococcaceae	Calprotectin	0.0189	0.937	0.98
Ruminiclostridium_5	Calprotectin	0.106	0.656	0.98
Ruminococcaceae_NK4A214_group	Calprotectin	-0.0343	0.886	0.98
Ruminococcaceae_UCG-002	Calprotectin	0.0868	0.716	0.98
Ruminococcaceae_UCG-013	Calprotectin	0.204	0.389	0.98
Ruminococcaceae_UCG-014	Calprotectin	-0.119	0.618	0.98
Ruminococcus_1	Calprotectin	0.168	0.478	0.98
Ruminococcus_2	Calprotectin	0.0712	0.765	0.98
Subdoligranulum	Calprotectin	0.157	0.509	0.98
Erysipelotrichaceae_UCG-003	Calprotectin	0.0494	0.836	0.98
Dialister	Calprotectin	-0.157	0.509	0.98
Bilophila	Calprotectin	0.0491	0.837	0.98
Mollicutes_RF39	Calprotectin	-0.133	0.577	0.98
Bacteroides	CRP	-0.0125	0.96	0.984
Barnesiella	Hemoglobin	-0.00401	0.987	0.987
Clostridium_sensu_stricto_1	Hemoglobin	-0.00968	0.969	0.987
Fusicatenibacter	Hemoglobin	0.0189	0.939	0.987
Lachnospiraceae_NK4A136_group	Hemoglobin	-0.0216	0.93	0.987
Ruminococcus_2	Hemoglobin	0.0237	0.923	0.987
Subdoligranulum	Hemoglobin	0.018	0.942	0.987
Bifidobacterium	HDL	0.0483	0.844	0.987
CAG-56	HDL	-0.0223	0.928	0.987
Lachnospiraceae	HDL	0.0149	0.952	0.987
Faecalibacterium	HDL	0.0286	0.908	0.987
Ruminiclostridium_5	HDL	0.00677	0.978	0.987
Subdoligranulum	HDL	-0.0207	0.933	0.987
Mollicutes_RF39	HDL	-0.00406	0.987	0.987
Collinsella	Lymphocytes	-0.053	0.83	0.99
Alistipes	Lymphocytes	0.0807	0.743	0.99
Parabacteroides	Lymphocytes	0.00982	0.968	0.99
Anaerostipes	Lymphocytes	-0.0592	0.81	0.99
Fusicatenibacter	Lymphocytes	0.0267	0.914	0.99
Lachnoclostridium	Lymphocytes	0.00312	0.99	0.99
Roseburia	Lymphocytes	0.00623	0.98	0.99
Ruminococcaceae	Lymphocytes	0.0365	0.882	0.99
Ruminococcaceae_UCG-002	Lymphocytes	-0.0418	0.865	0.99
Ruminococcus_2	Lymphocytes	-0.0656	0.789	0.99
Phascolarctobacterium	Lymphocytes	-0.0249	0.919	0.99
Dialister	Lymphocytes	-0.0696	0.777	0.99
Coprococcus_1	PLT	-0.0147	0.952	0.99
Coprococcus_3	PLT	-0.00842	0.973	0.99
Subdoligranulum	PLT	0.00307	0.99	0.99
Erysipelotrichaceae_UCG-003	VitB12	0.0558	0.821	0.99
Alistipes	Cholesterol	0.00264	0.991	0.994
Parabacteroides	Cholesterol	-0.00792	0.974	0.994
Lachnospiraceae_UCG-001	Cholesterol	0.0149	0.952	0.994
Phascolarctobacterium	Cholesterol	-0.00186	0.994	0.994
Lachnoclostridium	CRP	-0.00134	0.996	0.996
Collinsella	VitD	0.000878	0.997	0.997
CAG-56	VitB12	0.0409	0.868	1
Lachnoclostridium	VitB12	-0.0207	0.933	1
Lachnospiraceae	VitB12	0	1	1
Romboutsia	VitB12	-0.00705	0.977	1
Subdoligranulum	VitB12	0.00966	0.969	1
Dialister	VitB12	0.000446	0.999	1
Mollicutes_RF39	VitB12	-0.0018	0.994	1

## Sheet: 16S_to_lifestyle_demographic
	Var1	Var2	Rho	p	q
101	Lachnospira	steps	0.81	2.61e-05	0.0011
109	Faecalibacterium	steps	0.774	0.000101	0.0021
51	Anaerostipes	BMI	-0.687	0.000814	0.0334
52	Blautia	BMI	-0.627	0.00312	0.064
59	Lachnoclostridium	BMI	-0.562	0.00995	0.136
105	Lachnospiraceae_UCG-001	steps	0.567	0.0114	0.1558
123	Mollicutes_RF39	steps	-0.535	0.0183	0.1876
110	Ruminococcaceae	steps	-0.508	0.0265	0.2173
122	Bilophila	steps	0.473	0.0407	0.2781
280	Ruminococcus_1	sleep.hours	-0.609	0.00728	0.2985
55	Coprococcus_2	BMI	0.407	0.0747	0.4013
69	Ruminococcaceae	BMI	0.438	0.0534	0.4013
71	Ruminococcaceae_NK4A214_group	BMI	0.403	0.0783	0.4013
73	Ruminococcaceae_UCG-013	BMI	0.448	0.0474	0.4013
76	Ruminococcus_2	BMI	0.416	0.0684	0.4013
98	Dorea	steps	-0.42	0.0735	0.4305
282	Subdoligranulum	sleep.hours	-0.538	0.0212	0.4346
42	Bifidobacterium	BMI	-0.368	0.111	0.4734
70	Ruminiclostridium_5	BMI	0.359	0.12	0.4734
82	Mollicutes_RF39	BMI	0.353	0.127	0.4734
65	Lachnospiraceae	BMI	-0.34	0.142	0.4852
85	Bacteroides	steps	0.385	0.103	0.5279
187	Lachnospiraceae_UCG-001	stress	-0.572	0.0131	0.5371
94	CAG-56	steps	0.353	0.138	0.5425
97	Coprococcus_3	steps	-0.327	0.172	0.5425
99	Fusicatenibacter	steps	0.348	0.145	0.5425
112	Ruminococcaceae_NK4A214_group	steps	-0.328	0.17	0.5425
118	Subdoligranulum	steps	0.331	0.166	0.5425
116	Ruminococcus_1	steps	0.315	0.189	0.5535
83	Bifidobacterium	steps	0.296	0.219	0.5596
93	Blautia	steps	-0.265	0.273	0.5596
102	Lachnospiraceae_FCS020_group	steps	0.274	0.257	0.5596
111	Ruminiclostridium_5	steps	-0.268	0.266	0.5596
114	Ruminococcaceae_UCG-013	steps	0.274	0.257	0.5596
115	Ruminococcaceae_UCG-014	steps	-0.266	0.272	0.5596
108	Romboutsia	steps	-0.248	0.306	0.5974
278	Ruminococcaceae_UCG-013	sleep.hours	-0.443	0.0655	0.6714
281	Ruminococcus_2	sleep.hours	-0.466	0.0515	0.6714
265	Lachnospira	sleep.hours	-0.402	0.0979	0.7517
267	Lachnospiraceae_ND3007_group	sleep.hours	-0.389	0.11	0.7517
84	Collinsella	steps	-0.162	0.506	0.7954
86	Barnesiella	steps	0.147	0.549	0.7954
91	Agathobacter	steps	0.165	0.499	0.7954
95	Coprococcus_1	steps	-0.187	0.444	0.7954
103	Lachnospiraceae_ND3007_group	steps	0.135	0.582	0.7954
107	Roseburia	steps	-0.147	0.549	0.7954
113	Ruminococcaceae_UCG-002	steps	-0.176	0.472	0.7954
120	Phascolarctobacterium	steps	-0.136	0.578	0.7954
121	Dialister	steps	-0.176	0.47	0.7954
254	Clostridium_sensu_stricto_1	sleep.hours	-0.334	0.176	0.8018
256	Anaerostipes	sleep.hours	0.351	0.153	0.8018
273	Faecalibacterium	sleep.hours	-0.341	0.166	0.8018
89	Christensenellaceae_R-7_group	steps	0.106	0.665	0.8106
92	Anaerostipes	steps	-0.104	0.673	0.8106
104	Lachnospiraceae_NK4A136_group	steps	0.106	0.666	0.8106
106	Lachnospiraceae	steps	-0.0974	0.692	0.8106
117	Ruminococcus_2	steps	-0.117	0.634	0.8106
49	Clostridium_sensu_stricto_1	BMI	0.252	0.285	0.8346
67	Romboutsia	BMI	0.254	0.279	0.8346
2	Collinsella	age	0.242	0.303	0.8379
7	Christensenellaceae_R-7_group	age	0.347	0.134	0.8379
8	Clostridium_sensu_stricto_1	age	0.358	0.121	0.8379
12	CAG-56	age	-0.26	0.268	0.8379
16	Dorea	age	0.268	0.254	0.8379
18	Lachnoclostridium	age	-0.283	0.227	0.8379
19	Lachnospira	age	-0.231	0.327	0.8379
21	Lachnospiraceae_ND3007_group	age	0.307	0.188	0.8379
22	Lachnospiraceae_NK4A136_group	age	-0.231	0.327	0.8379
23	Lachnospiraceae_UCG-001	age	-0.293	0.209	0.8379
26	Romboutsia	age	0.255	0.277	0.8379
27	Faecalibacterium	age	-0.242	0.303	0.8379
34	Ruminococcus_1	age	0.282	0.228	0.8379
35	Ruminococcus_2	age	0.394	0.0853	0.8379
36	Subdoligranulum	age	0.323	0.165	0.8379
41	Mollicutes_RF39	age	0.288	0.218	0.8379
3	Bacteroides	age	-0.222	0.348	0.8393
15	Coprococcus_3	age	0.2	0.398	0.8461
31	Ruminococcaceae_UCG-002	age	0.18	0.447	0.8461
37	Erysipelotrichaceae_UCG-003	age	0.179	0.45	0.8461
38	Phascolarctobacterium	age	-0.178	0.454	0.8461
40	Bilophila	age	-0.178	0.453	0.8461
88	Parabacteroides	steps	0.074	0.763	0.869
43	Collinsella	BMI	0.169	0.477	0.872
44	Bacteroides	BMI	-0.183	0.441	0.872
46	Alistipes	BMI	-0.164	0.489	0.872
47	Parabacteroides	BMI	0.156	0.511	0.872
50	Agathobacter	BMI	0.143	0.548	0.872
56	Coprococcus_3	BMI	0.176	0.458	0.872
62	Lachnospiraceae_ND3007_group	BMI	0.223	0.345	0.872
63	Lachnospiraceae_NK4A136_group	BMI	-0.146	0.538	0.872
72	Ruminococcaceae_UCG-002	BMI	0.223	0.344	0.872
78	Erysipelotrichaceae_UCG-003	BMI	-0.141	0.553	0.872
80	Dialister	BMI	0.193	0.415	0.872
81	Bilophila	BMI	-0.148	0.535	0.872
255	Agathobacter	sleep.hours	-0.305	0.219	0.8979
165	Bifidobacterium	stress	-0.227	0.365	0.9
166	Collinsella	stress	0.24	0.338	0.9
167	Bacteroides	stress	-0.159	0.529	0.9
168	Barnesiella	stress	0.0855	0.736	0.9
169	Alistipes	stress	0.252	0.313	0.9
170	Parabacteroides	stress	0.316	0.201	0.9
171	Christensenellaceae_R-7_group	stress	-0.0733	0.772	0.9
172	Clostridium_sensu_stricto_1	stress	-0.174	0.489	0.9
173	Agathobacter	stress	0.0713	0.779	0.9
174	Anaerostipes	stress	-0.216	0.39	0.9
175	Blautia	stress	0.0578	0.82	0.9
176	CAG-56	stress	-0.205	0.414	0.9
177	Coprococcus_1	stress	-0.161	0.522	0.9
178	Coprococcus_2	stress	-0.0543	0.831	0.9
179	Coprococcus_3	stress	0.154	0.542	0.9
180	Dorea	stress	0.203	0.42	0.9
181	Fusicatenibacter	stress	-0.369	0.132	0.9
182	Lachnoclostridium	stress	0.0383	0.88	0.9
183	Lachnospira	stress	-0.384	0.116	0.9
184	Lachnospiraceae_FCS020_group	stress	-0.176	0.484	0.9
185	Lachnospiraceae_ND3007_group	stress	-0.0872	0.731	0.9
186	Lachnospiraceae_NK4A136_group	stress	-0.0581	0.819	0.9
188	Lachnospiraceae	stress	0.216	0.388	0.9
189	Roseburia	stress	0.064	0.801	0.9
190	Romboutsia	stress	-0.122	0.629	0.9
191	Faecalibacterium	stress	-0.384	0.116	0.9
192	Ruminococcaceae	stress	0.3	0.227	0.9
193	Ruminiclostridium_5	stress	0.0319	0.9	0.9
194	Ruminococcaceae_NK4A214_group	stress	0.0957	0.706	0.9
195	Ruminococcaceae_UCG-002	stress	-0.0372	0.884	0.9
196	Ruminococcaceae_UCG-013	stress	0.173	0.493	0.9
197	Ruminococcaceae_UCG-014	stress	-0.0322	0.899	0.9
198	Ruminococcus_1	stress	0.138	0.584	0.9
199	Ruminococcus_2	stress	0.169	0.504	0.9
200	Subdoligranulum	stress	0.0816	0.748	0.9
201	Erysipelotrichaceae_UCG-003	stress	0.0866	0.733	0.9
202	Phascolarctobacterium	stress	0.199	0.429	0.9
203	Dialister	stress	0.144	0.568	0.9
204	Bilophila	stress	-0.169	0.503	0.9
205	Mollicutes_RF39	stress	0.364	0.138	0.9
257	Blautia	sleep.hours	0.28	0.261	0.902
258	CAG-56	sleep.hours	-0.266	0.286	0.902
268	Lachnospiraceae_NK4A136_group	sleep.hours	0.276	0.267	0.902
61	Lachnospiraceae_FCS020_group	BMI	0.0781	0.743	0.9231
64	Lachnospiraceae_UCG-001	BMI	0.1	0.674	0.9231
66	Roseburia	BMI	0.102	0.67	0.9231
68	Faecalibacterium	BMI	0.0955	0.689	0.9231
74	Ruminococcaceae_UCG-014	BMI	0.0831	0.728	0.9231
75	Ruminococcus_1	BMI	0.0895	0.707	0.9231
79	Phascolarctobacterium	BMI	-0.0947	0.691	0.9231
45	Barnesiella	BMI	-0.0574	0.81	0.9253
53	CAG-56	BMI	0.0545	0.82	0.9253
60	Lachnospira	BMI	0.0497	0.835	0.9253
77	Subdoligranulum	BMI	-0.0685	0.774	0.9253
5	Alistipes	age	0.153	0.52	0.927
87	Alistipes	steps	-0.0264	0.915	0.9619
90	Clostridium_sensu_stricto_1	steps	-0.036	0.884	0.9619
100	Lachnoclostridium	steps	0.0281	0.909	0.9619
1	Bifidobacterium	age	0.116	0.627	0.9662
6	Parabacteroides	age	0.108	0.65	0.9662
13	Coprococcus_1	age	0.0946	0.691	0.9662
17	Fusicatenibacter	age	0.0898	0.707	0.9662
24	Lachnospiraceae	age	-0.109	0.649	0.9662
25	Roseburia	age	-0.0939	0.694	0.9662
39	Dialister	age	0.131	0.581	0.9662
206	Bifidobacterium	pulse	-0.167	0.522	0.9735
207	Collinsella	pulse	0.0834	0.75	0.9735
208	Bacteroides	pulse	-0.0245	0.926	0.9735
209	Barnesiella	pulse	0.183	0.482	0.9735
210	Alistipes	pulse	0.0271	0.918	0.9735
211	Parabacteroides	pulse	0.0886	0.735	0.9735
212	Christensenellaceae_R-7_group	pulse	-0.406	0.106	0.9735
213	Clostridium_sensu_stricto_1	pulse	-0.237	0.36	0.9735
214	Agathobacter	pulse	0.0957	0.715	0.9735
215	Anaerostipes	pulse	0.237	0.36	0.9735
216	Blautia	pulse	0.325	0.203	0.9735
217	CAG-56	pulse	-0.109	0.678	0.9735
218	Coprococcus_1	pulse	-0.0474	0.857	0.9735
219	Coprococcus_2	pulse	-0.116	0.659	0.9735
220	Coprococcus_3	pulse	-0.208	0.424	0.9735
221	Dorea	pulse	-0.128	0.626	0.9735
222	Fusicatenibacter	pulse	-0.193	0.459	0.9735
223	Lachnoclostridium	pulse	0.0528	0.84	0.9735
224	Lachnospira	pulse	-0.459	0.0635	0.9735
225	Lachnospiraceae_FCS020_group	pulse	-0.215	0.407	0.9735
226	Lachnospiraceae_ND3007_group	pulse	-0.183	0.483	0.9735
227	Lachnospiraceae_NK4A136_group	pulse	0.223	0.389	0.9735
228	Lachnospiraceae_UCG-001	pulse	-0.275	0.286	0.9735
229	Lachnospiraceae	pulse	0.52	0.0346	0.9735
230	Roseburia	pulse	0.0343	0.896	0.9735
231	Romboutsia	pulse	-0.0785	0.764	0.9735
232	Faecalibacterium	pulse	-0.309	0.227	0.9735
233	Ruminococcaceae	pulse	-0.0908	0.729	0.9735
234	Ruminiclostridium_5	pulse	0.211	0.417	0.9735
235	Ruminococcaceae_NK4A214_group	pulse	-0.0539	0.837	0.9735
237	Ruminococcaceae_UCG-013	pulse	-0.151	0.562	0.9735
238	Ruminococcaceae_UCG-014	pulse	-0.084	0.749	0.9735
239	Ruminococcus_1	pulse	-0.092	0.726	0.9735
240	Ruminococcus_2	pulse	0.0889	0.734	0.9735
241	Subdoligranulum	pulse	-0.375	0.138	0.9735
243	Phascolarctobacterium	pulse	0.0267	0.919	0.9735
244	Dialister	pulse	-0.258	0.317	0.9735
245	Bilophila	pulse	0.189	0.467	0.9735
246	Mollicutes_RF39	pulse	-0.0267	0.919	0.9735
10	Anaerostipes	age	-0.043	0.857	0.976
11	Blautia	age	0.0498	0.835	0.976
14	Coprococcus_2	age	0.0759	0.75	0.976
20	Lachnospiraceae_FCS020_group	age	0.0589	0.805	0.976
28	Ruminococcaceae	age	0.0702	0.769	0.976
29	Ruminiclostridium_5	age	-0.047	0.844	0.976
247	Bifidobacterium	sleep.hours	0.094	0.711	0.977
248	Collinsella	sleep.hours	-0.0134	0.958	0.977
249	Bacteroides	sleep.hours	-0.0578	0.82	0.977
250	Barnesiella	sleep.hours	-0.00739	0.977	0.977
251	Alistipes	sleep.hours	-0.0135	0.958	0.977
252	Parabacteroides	sleep.hours	-0.227	0.365	0.977
253	Christensenellaceae_R-7_group	sleep.hours	0.184	0.465	0.977
259	Coprococcus_1	sleep.hours	0.0283	0.911	0.977
260	Coprococcus_2	sleep.hours	0.134	0.596	0.977
261	Coprococcus_3	sleep.hours	-0.0187	0.941	0.977
262	Dorea	sleep.hours	-0.0827	0.744	0.977
263	Fusicatenibacter	sleep.hours	-0.104	0.68	0.977
264	Lachnoclostridium	sleep.hours	0.0724	0.775	0.977
266	Lachnospiraceae_FCS020_group	sleep.hours	-0.0314	0.902	0.977
269	Lachnospiraceae_UCG-001	sleep.hours	-0.04	0.875	0.977
270	Lachnospiraceae	sleep.hours	-0.0237	0.928	0.977
271	Roseburia	sleep.hours	0.0547	0.829	0.977
272	Romboutsia	sleep.hours	0.0414	0.87	0.977
274	Ruminococcaceae	sleep.hours	0.114	0.653	0.977
275	Ruminiclostridium_5	sleep.hours	0.121	0.631	0.977
276	Ruminococcaceae_NK4A214_group	sleep.hours	0.163	0.518	0.977
277	Ruminococcaceae_UCG-002	sleep.hours	-0.0836	0.741	0.977
279	Ruminococcaceae_UCG-014	sleep.hours	0.175	0.488	0.977
283	Erysipelotrichaceae_UCG-003	sleep.hours	-0.191	0.448	0.977
284	Phascolarctobacterium	sleep.hours	0.201	0.424	0.977
285	Dialister	sleep.hours	-0.0814	0.748	0.977
286	Bilophila	sleep.hours	0.021	0.934	0.977
287	Mollicutes_RF39	sleep.hours	0.0819	0.747	0.977
119	Erysipelotrichaceae_UCG-003	steps	-0.0142	0.954	0.9778
124	Bifidobacterium	exercise	-0.0582	0.807	0.9798
125	Collinsella	exercise	0.179	0.451	0.9798
126	Bacteroides	exercise	-0.0833	0.727	0.9798
127	Barnesiella	exercise	-0.0627	0.793	0.9798
129	Parabacteroides	exercise	-0.178	0.452	0.9798
130	Christensenellaceae_R-7_group	exercise	0.407	0.0748	0.9798
131	Clostridium_sensu_stricto_1	exercise	-0.273	0.243	0.9798
132	Agathobacter	exercise	0.135	0.57	0.9798
133	Anaerostipes	exercise	-0.163	0.492	0.9798
134	Blautia	exercise	-0.0205	0.932	0.9798
135	CAG-56	exercise	0.226	0.339	0.9798
136	Coprococcus_1	exercise	0.0251	0.916	0.9798
137	Coprococcus_2	exercise	0.369	0.109	0.9798
138	Coprococcus_3	exercise	-0.092	0.7	0.9798
139	Dorea	exercise	-0.227	0.337	0.9798
140	Fusicatenibacter	exercise	0.0392	0.87	0.9798
141	Lachnoclostridium	exercise	-0.209	0.375	0.9798
142	Lachnospira	exercise	0.366	0.113	0.9798
143	Lachnospiraceae_FCS020_group	exercise	0.0595	0.803	0.9798
144	Lachnospiraceae_ND3007_group	exercise	0.0329	0.891	0.9798
145	Lachnospiraceae_NK4A136_group	exercise	0.196	0.407	0.9798
146	Lachnospiraceae_UCG-001	exercise	0.338	0.145	0.9798
147	Lachnospiraceae	exercise	-0.0601	0.801	0.9798
148	Roseburia	exercise	0.0384	0.872	0.9798
149	Romboutsia	exercise	0.108	0.651	0.9798
150	Faecalibacterium	exercise	0.32	0.169	0.9798
152	Ruminiclostridium_5	exercise	0.211	0.371	0.9798
153	Ruminococcaceae_NK4A214_group	exercise	-0.0381	0.873	0.9798
154	Ruminococcaceae_UCG-002	exercise	0.132	0.578	0.9798
155	Ruminococcaceae_UCG-013	exercise	-0.147	0.537	0.9798
156	Ruminococcaceae_UCG-014	exercise	-0.25	0.287	0.9798
157	Ruminococcus_1	exercise	0.237	0.313	0.9798
158	Ruminococcus_2	exercise	-0.421	0.0647	0.9798
159	Subdoligranulum	exercise	0.221	0.35	0.9798
160	Erysipelotrichaceae_UCG-003	exercise	0.218	0.355	0.9798
161	Phascolarctobacterium	exercise	0.0303	0.899	0.9798
162	Dialister	exercise	0.143	0.548	0.9798
163	Bilophila	exercise	0.0299	0.9	0.9798
164	Mollicutes_RF39	exercise	0.129	0.589	0.9798
48	Christensenellaceae_R-7_group	BMI	-0.0143	0.952	0.982
54	Coprococcus_1	BMI	0.00535	0.982	0.982
57	Dorea	BMI	-0.00828	0.972	0.982
58	Fusicatenibacter	BMI	0.0263	0.912	0.982
151	Ruminococcaceae	exercise	0.0122	0.959	0.983
96	Coprococcus_2	steps	0.0045	0.985	0.985
128	Alistipes	exercise	0.00458	0.985	0.985
236	Ruminococcaceae_UCG-002	pulse	-0.00245	0.993	0.993
242	Erysipelotrichaceae_UCG-003	pulse	0.00496	0.985	0.993
4	Barnesiella	age	0.00805	0.973	0.996
9	Agathobacter	age	-0.00113	0.996	0.996
30	Ruminococcaceae_NK4A214_group	age	0.0193	0.936	0.996
32	Ruminococcaceae_UCG-013	age	-0.0106	0.965	0.996
33	Ruminococcaceae_UCG-014	age	-0.00265	0.991	0.996

## Sheet: 16S_to_diet
Var1	Var2	Rho	p	q
Phascolarctobacterium	Nuts	-0.709	0.000461	0.0189
Erysipelotrichaceae_UCG-003	Vegetables	0.69	0.000753	0.0309
Bacteroides	Savory.Pastries	0.563	0.0097	0.1326
Barnesiella	Savory.Pastries	0.595	0.0057	0.1326
Ruminococcaceae_UCG-014	Savory.Pastries	-0.565	0.00937	0.1326
Lachnospira	Fruit	0.541	0.0137	0.1404
Lachnospiraceae_ND3007_group	Fruit	0.558	0.0105	0.1404
Faecalibacterium	Fruit	0.545	0.0129	0.1404
Erysipelotrichaceae_UCG-003	Fruit	0.598	0.00536	0.1404
Collinsella	Fruit	-0.521	0.0186	0.1525
Agathobacter	Daily_score	0.603	0.00489	0.1722
Lachnospiraceae_FCS020_group	Daily_score	0.528	0.0168	0.1722
Faecalibacterium	Daily_score	0.551	0.0118	0.1722
Erysipelotrichaceae_UCG-003	Daily_score	0.534	0.0152	0.1722
Lachnospiraceae_UCG-001	Fruit	0.493	0.0272	0.1859
Lachnospira	Daily_score	0.498	0.0255	0.2091
Coprococcus_1	Savory.Pastries	-0.494	0.0268	0.2132
Phascolarctobacterium	Savory.Pastries	0.484	0.0305	0.2132
Bilophila	Savory.Pastries	0.483	0.0312	0.2132
Subdoligranulum	Savory.Pastries	0.464	0.0395	0.2314
Collinsella	Daily_score	-0.448	0.0477	0.2445
CAG-56	Daily_score	0.45	0.0465	0.2445
Lachnospiraceae_ND3007_group	Daily_score	0.465	0.0387	0.2445
Lachnospiraceae_FCS020_group	Olive_oil	0.582	0.00708	0.2903
Phascolarctobacterium	Butter	0.575	0.00794	0.3255
Phascolarctobacterium	Daily_score	-0.411	0.072	0.328
Anaerostipes	Legumes	-0.528	0.0167	0.3424
Coprococcus_2	Legumes	0.551	0.0118	0.3424
Romboutsia	Yogurt	-0.519	0.019	0.3895
Ruminococcaceae_NK4A214_group	Yogurt	-0.543	0.0133	0.3895
Agathobacter	Legumes	0.489	0.0286	0.3909
Ruminococcaceae	Fruit	-0.416	0.068	0.3983
Alistipes	Savory.Pastries	0.362	0.117	0.3998
Parabacteroides	Savory.Pastries	0.377	0.101	0.3998
CAG-56	Savory.Pastries	0.369	0.11	0.3998
Lachnospiraceae_NK4A136_group	Savory.Pastries	0.373	0.105	0.3998
Lachnospiraceae	Savory.Pastries	0.396	0.0839	0.3998
Dialister	Savory.Pastries	-0.351	0.129	0.4068
Lachnospiraceae_ND3007_group	Vegetables	0.516	0.02	0.41
Phascolarctobacterium	Legumes	-0.458	0.0425	0.4356
Alistipes	Butter	0.508	0.0223	0.4572
Coprococcus_1	Daily_score	0.355	0.124	0.5084
Barnesiella	Nuts	-0.397	0.0834	0.5166
Alistipes	Nuts	-0.397	0.0827	0.5166
Coprococcus_1	Nuts	0.451	0.0462	0.5166
Lachnospira	Nuts	0.443	0.0504	0.5166
Faecalibacterium	Nuts	0.391	0.0882	0.5166
Dialister	Nuts	0.401	0.08	0.5166
Agathobacter	Whole_grains	0.459	0.0418	0.5279
CAG-56	Whole_grains	0.467	0.0378	0.5279
Coprococcus_1	Whole_grains	0.487	0.0294	0.5279
Lachnospira	Whole_grains	0.441	0.0515	0.5279
Phascolarctobacterium	Whole_grains	-0.421	0.0649	0.5322
Lachnoclostridium	Fruit	0.373	0.105	0.5381
Bifidobacterium	Fruit	-0.336	0.148	0.5516
Lachnospiraceae_FCS020_group	Fruit	0.347	0.134	0.5516
Ruminococcus_1	Fruit	0.336	0.147	0.5516
CAG-56	Fruit	0.324	0.163	0.5569
Barnesiella	Butter	0.456	0.0431	0.589
Roseburia	Fruit	0.307	0.187	0.5898
Faecalibacterium	Whole_grains	0.374	0.104	0.6091
Dialister	Whole_grains	0.377	0.102	0.6091
Clostridium_sensu_stricto_1	Savory.Pastries	-0.288	0.218	0.6095
Faecalibacterium	Savory.Pastries	0.285	0.223	0.6095
Clostridium_sensu_stricto_1	Yogurt	-0.4	0.0803	0.6109
CAG-56	Yogurt	0.383	0.0954	0.6109
Coprococcus_3	Yogurt	-0.362	0.117	0.6109
Lachnospira	Yogurt	0.353	0.127	0.6109
Faecalibacterium	Yogurt	0.335	0.149	0.6109
Ruminococcaceae	Yogurt	-0.341	0.141	0.6109
Erysipelotrichaceae_UCG-003	Yogurt	0.419	0.0656	0.6109
Bilophila	Yogurt	0.364	0.115	0.6109
Coprococcus_2	Nuts	0.36	0.12	0.615
Ruminococcus_1	Legumes	0.404	0.0769	0.6306
Lachnospiraceae_UCG-001	Daily_score	0.32	0.17	0.6336
Agathobacter	Fruit	0.288	0.218	0.6384
Coprococcus_1	Fruit	0.278	0.235	0.6423
Bifidobacterium	Daily_score	-0.305	0.191	0.6465
Ruminococcus_1	Daily_score	0.296	0.205	0.6465
Coprococcus_1	Red_meat	-0.493	0.0273	0.6519
Roseburia	Red_meat	0.45	0.0464	0.6519
Ruminococcaceae_UCG-002	Red_meat	-0.422	0.0636	0.6519
Ruminococcus_1	Red_meat	-0.427	0.0606	0.6519
Bacteroides	Yogurt	0.306	0.19	0.6534
Parabacteroides	Yogurt	0.287	0.22	0.6534
Agathobacter	Yogurt	0.279	0.233	0.6534
Coprococcus_1	Yogurt	-0.267	0.255	0.6534
Ruminococcus_1	Yogurt	0.27	0.25	0.6534
Mollicutes_RF39	Yogurt	-0.285	0.224	0.6534
Lachnospiraceae	Nuts	-0.339	0.144	0.656
Bacteroides	Red_meat	0.334	0.15	0.6672
Parabacteroides	Red_meat	-0.338	0.145	0.6672
Agathobacter	Red_meat	0.313	0.179	0.6672
Blautia	Red_meat	0.32	0.169	0.6672
Dorea	Red_meat	-0.346	0.135	0.6672
Ruminococcaceae_UCG-014	Red_meat	-0.378	0.1	0.6672
Mollicutes_RF39	Red_meat	-0.392	0.0872	0.6672
Anaerostipes	Sweet.Pastries	-0.53	0.0163	0.6683
Barnesiella	Yogurt	0.227	0.336	0.6775
Alistipes	Yogurt	0.229	0.331	0.6775
Coprococcus_2	Yogurt	-0.242	0.304	0.6775
Ruminococcaceae_UCG-013	Yogurt	0.244	0.3	0.6775
Subdoligranulum	Yogurt	0.222	0.347	0.6775
Lachnoclostridium	Red_meat	0.3	0.199	0.6799
Bifidobacterium	Legumes	-0.273	0.244	0.6816
Parabacteroides	Legumes	-0.309	0.184	0.6816
Christensenellaceae_R-7_group	Legumes	0.28	0.231	0.6816
Blautia	Legumes	-0.317	0.174	0.6816
Lachnoclostridium	Legumes	-0.268	0.254	0.6816
Lachnospira	Legumes	0.27	0.249	0.6816
Lachnospiraceae_FCS020_group	Legumes	0.297	0.204	0.6816
Faecalibacterium	Legumes	0.286	0.222	0.6816
Erysipelotrichaceae_UCG-003	Legumes	0.261	0.266	0.6816
Dialister	Legumes	0.306	0.189	0.6816
Mollicutes_RF39	Legumes	0.345	0.136	0.6816
Blautia	Butter	0.412	0.0712	0.6833
Coprococcus_1	Butter	-0.395	0.0846	0.6833
Ruminococcaceae_UCG-014	Butter	-0.378	0.1	0.6833
Lachnospiraceae_ND3007_group	Savory.Pastries	-0.257	0.274	0.7021
Lachnospiraceae_UCG-001	Red_meat	0.273	0.244	0.7025
Lachnospiraceae	Red_meat	0.266	0.257	0.7025
Ruminococcus_2	Red_meat	-0.275	0.241	0.7025
Bacteroides	Chicken	0.367	0.112	0.7091
Barnesiella	Chicken	0.369	0.109	0.7091
Alistipes	Chicken	0.271	0.247	0.7091
Clostridium_sensu_stricto_1	Chicken	-0.247	0.294	0.7091
Agathobacter	Chicken	0.303	0.195	0.7091
Coprococcus_1	Chicken	-0.514	0.0205	0.7091
Lachnospiraceae_UCG-001	Chicken	0.34	0.143	0.7091
Roseburia	Chicken	0.247	0.293	0.7091
Faecalibacterium	Chicken	0.261	0.267	0.7091
Ruminococcaceae	Chicken	-0.305	0.192	0.7091
Ruminococcaceae_UCG-002	Chicken	-0.288	0.218	0.7091
Ruminococcaceae_UCG-014	Chicken	-0.259	0.271	0.7091
Subdoligranulum	Chicken	0.269	0.252	0.7091
Erysipelotrichaceae_UCG-003	Chicken	0.297	0.203	0.7091
Phascolarctobacterium	Chicken	0.274	0.243	0.7091
Bilophila	Chicken	0.336	0.147	0.7091
Mollicutes_RF39	Chicken	-0.334	0.15	0.7091
Coprococcus_1	Legumes	0.229	0.331	0.7134
Lachnospiraceae_ND3007_group	Legumes	0.227	0.336	0.7134
Lachnospiraceae	Legumes	-0.229	0.332	0.7134
Bilophila	Legumes	-0.221	0.348	0.7134
Lachnospiraceae	Butter	0.355	0.125	0.7321
Lachnospiraceae_NK4A136_group	Fruit	0.25	0.287	0.7354
Dorea	Savory.Pastries	-0.232	0.324	0.7358
Fusicatenibacter	Savory.Pastries	0.225	0.341	0.7358
Mollicutes_RF39	Savory.Pastries	-0.225	0.339	0.7358
Agathobacter	Vegetables	0.378	0.1	0.738
Lachnospira	Vegetables	0.371	0.108	0.738
Ruminococcaceae_UCG-013	Vegetables	0.397	0.0835	0.738
Ruminococcus_1	Vegetables	0.416	0.0682	0.738
Lachnospiraceae_FCS020_group	Yogurt	0.187	0.43	0.738
Ruminococcaceae_UCG-002	Yogurt	-0.179	0.45	0.738
Ruminococcaceae_UCG-014	Yogurt	-0.187	0.43	0.738
Phascolarctobacterium	Yogurt	0.181	0.446	0.738
Lachnospiraceae_ND3007_group	Nuts	0.311	0.182	0.7462
Anaerostipes	Yogurt	0.15	0.528	0.7465
Blautia	Yogurt	0.164	0.489	0.7465
Lachnospiraceae	Yogurt	0.155	0.514	0.7465
Dialister	Yogurt	-0.162	0.495	0.7465
Lachnospiraceae_UCG-001	Savory.Pastries	0.21	0.374	0.7517
Ruminococcaceae_UCG-013	Savory.Pastries	0.205	0.385	0.7517
Ruminococcaceae_UCG-013	Daily_score	0.266	0.257	0.7526
Christensenellaceae_R-7_group	Red_meat	-0.247	0.294	0.7534
Ruminococcaceae	Red_meat	-0.235	0.319	0.7694
Phascolarctobacterium	Red_meat	0.224	0.343	0.7813
Ruminococcus_2	Vegetables	0.338	0.144	0.7841
Subdoligranulum	Vegetables	0.332	0.153	0.7841
Lachnospiraceae_FCS020_group	Chicken	0.217	0.359	0.7876
Ruminiclostridium_5	Chicken	0.214	0.365	0.7876
Agathobacter	Savory.Pastries	0.178	0.452	0.7892
Ruminococcaceae_NK4A214_group	Savory.Pastries	-0.174	0.462	0.7892
Ruminococcaceae_UCG-002	Savory.Pastries	-0.177	0.456	0.7892
Bacteroides	Legumes	-0.102	0.667	0.7895
Barnesiella	Legumes	-0.188	0.427	0.7895
Clostridium_sensu_stricto_1	Legumes	0.143	0.549	0.7895
CAG-56	Legumes	0.145	0.54	0.7895
Dorea	Legumes	0.115	0.63	0.7895
Fusicatenibacter	Legumes	-0.159	0.504	0.7895
Lachnospiraceae_UCG-001	Legumes	0.173	0.464	0.7895
Romboutsia	Legumes	0.197	0.406	0.7895
Ruminiclostridium_5	Legumes	0.174	0.464	0.7895
Ruminococcaceae_NK4A214_group	Legumes	0.114	0.632	0.7895
Ruminococcaceae_UCG-002	Legumes	0.135	0.572	0.7895
Ruminococcaceae_UCG-013	Legumes	0.143	0.547	0.7895
Ruminococcaceae_UCG-014	Legumes	0.118	0.62	0.7895
Ruminococcus_2	Legumes	-0.107	0.652	0.7895
Subdoligranulum	Legumes	0.1	0.674	0.7895
Bacteroides	Butter	0.236	0.316	0.7897
Christensenellaceae_R-7_group	Butter	0.192	0.417	0.7897
Clostridium_sensu_stricto_1	Butter	-0.228	0.334	0.7897
Agathobacter	Butter	0.224	0.342	0.7897
Coprococcus_2	Butter	-0.189	0.425	0.7897
Dorea	Butter	-0.215	0.364	0.7897
Lachnoclostridium	Butter	0.315	0.176	0.7897
Lachnospira	Butter	-0.301	0.198	0.7897
Lachnospiraceae_ND3007_group	Butter	-0.226	0.339	0.7897
Lachnospiraceae_NK4A136_group	Butter	0.189	0.425	0.7897
Lachnospiraceae_UCG-001	Butter	-0.182	0.443	0.7897
Faecalibacterium	Butter	-0.205	0.387	0.7897
Ruminococcaceae_UCG-002	Butter	-0.261	0.266	0.7897
Ruminococcus_1	Butter	-0.223	0.345	0.7897
Dialister	Butter	-0.246	0.297	0.7897
Bilophila	Butter	0.193	0.415	0.7897
Clostridium_sensu_stricto_1	Daily_score	0.24	0.309	0.7918
Dorea	Daily_score	0.241	0.306	0.7918
Lachnospiraceae_UCG-001	Yogurt	0.128	0.59	0.7935
Ruminococcus_2	Yogurt	-0.125	0.6	0.7935
Collinsella	Nuts	-0.199	0.4	0.7954
Bacteroides	Nuts	-0.239	0.31	0.7954
Parabacteroides	Nuts	-0.169	0.476	0.7954
Clostridium_sensu_stricto_1	Nuts	0.182	0.443	0.7954
Agathobacter	Nuts	0.174	0.462	0.7954
Blautia	Nuts	-0.229	0.331	0.7954
CAG-56	Nuts	0.224	0.343	0.7954
Dorea	Nuts	0.274	0.242	0.7954
Lachnoclostridium	Nuts	-0.166	0.485	0.7954
Lachnospiraceae_FCS020_group	Nuts	0.241	0.305	0.7954
Lachnospiraceae_UCG-001	Nuts	0.289	0.217	0.7954
Ruminococcaceae_UCG-014	Nuts	0.259	0.269	0.7954
Ruminococcus_1	Nuts	0.216	0.361	0.7954
Erysipelotrichaceae_UCG-003	Nuts	0.187	0.431	0.7954
Bilophila	Nuts	-0.187	0.43	0.7954
Anaerostipes	Chicken	-0.202	0.394	0.7966
Lachnospira	Chicken	0.196	0.408	0.7966
CAG-56	Butter	-0.154	0.517	0.798
Roseburia	Butter	0.148	0.534	0.798
Romboutsia	Butter	0.144	0.545	0.798
Subdoligranulum	Butter	0.162	0.496	0.798
Erysipelotrichaceae_UCG-003	Butter	0.146	0.538	0.798
Subdoligranulum	Red_meat	-0.212	0.37	0.7984
Collinsella	Olive_oil	-0.436	0.0544	0.8016
Agathobacter	Olive_oil	0.403	0.0782	0.8016
Ruminococcaceae_UCG-014	Olive_oil	0.418	0.0668	0.8016
Ruminiclostridium_5	Yogurt	0.116	0.626	0.8021
Collinsella	Butter	-0.0806	0.736	0.806
Parabacteroides	Butter	0.0966	0.685	0.806
Anaerostipes	Butter	0.0885	0.711	0.806
Coprococcus_3	Butter	0.0769	0.747	0.806
Fusicatenibacter	Butter	-0.115	0.629	0.806
Lachnospiraceae_FCS020_group	Butter	-0.0813	0.733	0.806
Ruminococcaceae	Butter	0.104	0.664	0.806
Ruminiclostridium_5	Butter	0.117	0.623	0.806
Ruminococcaceae_UCG-013	Butter	0.102	0.669	0.806
Ruminococcus_2	Butter	-0.105	0.658	0.806
Christensenellaceae_R-7_group	Yogurt	0.1	0.675	0.8075
Fusicatenibacter	Yogurt	0.0944	0.692	0.8075
Lachnoclostridium	Yogurt	0.0891	0.709	0.8075
Roseburia	Yogurt	-0.103	0.667	0.8075
Bifidobacterium	Whole_grains	-0.114	0.631	0.8086
Collinsella	Whole_grains	-0.223	0.345	0.8086
Bacteroides	Whole_grains	-0.101	0.672	0.8086
Barnesiella	Whole_grains	-0.255	0.278	0.8086
Alistipes	Whole_grains	-0.183	0.441	0.8086
Parabacteroides	Whole_grains	-0.176	0.458	0.8086
Blautia	Whole_grains	-0.136	0.567	0.8086
Coprococcus_2	Whole_grains	-0.103	0.667	0.8086
Coprococcus_3	Whole_grains	-0.18	0.448	0.8086
Dorea	Whole_grains	0.0911	0.703	0.8086
Fusicatenibacter	Whole_grains	-0.159	0.504	0.8086
Lachnoclostridium	Whole_grains	0.0889	0.71	0.8086
Lachnospiraceae_FCS020_group	Whole_grains	0.152	0.521	0.8086
Lachnospiraceae_ND3007_group	Whole_grains	0.147	0.535	0.8086
Lachnospiraceae_UCG-001	Whole_grains	0.16	0.5	0.8086
Lachnospiraceae	Whole_grains	-0.175	0.462	0.8086
Roseburia	Whole_grains	-0.278	0.236	0.8086
Ruminococcaceae	Whole_grains	0.104	0.663	0.8086
Ruminiclostridium_5	Whole_grains	-0.12	0.614	0.8086
Ruminococcaceae_NK4A214_group	Whole_grains	-0.125	0.599	0.8086
Ruminococcaceae_UCG-002	Whole_grains	0.151	0.525	0.8086
Ruminococcaceae_UCG-013	Whole_grains	0.182	0.442	0.8086
Ruminococcaceae_UCG-014	Whole_grains	0.146	0.54	0.8086
Ruminococcus_1	Whole_grains	0.124	0.602	0.8086
Ruminococcus_2	Whole_grains	-0.28	0.232	0.8086
Subdoligranulum	Whole_grains	-0.136	0.567	0.8086
Erysipelotrichaceae_UCG-003	Whole_grains	0.295	0.206	0.8086
Bilophila	Whole_grains	-0.139	0.559	0.8086
Mollicutes_RF39	Whole_grains	0.15	0.528	0.8086
Anaerostipes	Fruit	0.227	0.336	0.8104
Bifidobacterium	Butter	-0.0678	0.776	0.8158
Dorea	Sweet.Pastries	-0.447	0.0484	0.8159
Fusicatenibacter	Sweet.Pastries	-0.428	0.0597	0.8159
Dorea	Salty.Snacks	-0.428	0.0601	0.8214
Ruminococcus_1	Salty.Snacks	-0.431	0.058	0.8214
Phascolarctobacterium	Salty.Snacks	0.455	0.0437	0.8214
Alistipes	Legumes	-0.0778	0.744	0.8244
Ruminococcaceae	Legumes	0.0788	0.741	0.8244
Ruminococcus_1	Chicken	0.182	0.443	0.8256
Coprococcus_3	Legumes	-0.071	0.766	0.8265
Dorea	Yogurt	-0.077	0.747	0.8278
Mollicutes_RF39	Butter	-0.0557	0.816	0.8364
Romboutsia	Chicken	-0.171	0.471	0.8396
Lachnoclostridium	Chicken	-0.163	0.492	0.8405
Ruminococcus_1	Savory.Pastries	0.155	0.513	0.8413
Clostridium_sensu_stricto_1	Whole_grains	0.0693	0.772	0.8442
Lachnospiraceae_NK4A136_group	Whole_grains	0.0596	0.803	0.8442
Romboutsia	Whole_grains	-0.0619	0.795	0.8442
CAG-56	Vegetables	0.283	0.227	0.8464
Dorea	Vegetables	0.259	0.27	0.8464
Lachnospiraceae_FCS020_group	Vegetables	0.291	0.213	0.8464
Roseburia	Vegetables	-0.254	0.281	0.8464
Faecalibacterium	Vegetables	0.281	0.23	0.8464
Ruminococcaceae	Vegetables	-0.249	0.289	0.8464
Bifidobacterium	Olive_oil	-0.2	0.398	0.8551
Parabacteroides	Olive_oil	-0.184	0.437	0.8551
Clostridium_sensu_stricto_1	Olive_oil	0.191	0.421	0.8551
Blautia	Olive_oil	-0.246	0.296	0.8551
CAG-56	Olive_oil	0.218	0.357	0.8551
Coprococcus_1	Olive_oil	0.311	0.182	0.8551
Coprococcus_3	Olive_oil	0.224	0.342	0.8551
Dorea	Olive_oil	0.193	0.414	0.8551
Lachnospira	Olive_oil	0.249	0.29	0.8551
Lachnospiraceae_ND3007_group	Olive_oil	0.369	0.11	0.8551
Lachnospiraceae	Olive_oil	-0.261	0.266	0.8551
Romboutsia	Olive_oil	-0.184	0.438	0.8551
Faecalibacterium	Olive_oil	0.309	0.184	0.8551
Ruminococcaceae_NK4A214_group	Olive_oil	0.214	0.365	0.8551
Erysipelotrichaceae_UCG-003	Olive_oil	0.266	0.257	0.8551
Phascolarctobacterium	Olive_oil	-0.264	0.261	0.8551
Dialister	Olive_oil	0.3	0.199	0.8551
Bacteroides	Fruit	0.133	0.575	0.8553
Parabacteroides	Fruit	-0.169	0.475	0.8553
Clostridium_sensu_stricto_1	Fruit	0.195	0.411	0.8553
Blautia	Fruit	0.13	0.586	0.8553
Coprococcus_3	Fruit	0.169	0.475	0.8553
Fusicatenibacter	Fruit	0.132	0.579	0.8553
Ruminiclostridium_5	Fruit	0.123	0.605	0.8553
Ruminococcaceae_NK4A214_group	Fruit	-0.14	0.556	0.8553
Ruminococcaceae_UCG-013	Fruit	-0.209	0.376	0.8553
Subdoligranulum	Fruit	0.124	0.601	0.8553
Phascolarctobacterium	Fruit	-0.134	0.572	0.8553
Mollicutes_RF39	Fruit	-0.142	0.551	0.8553
Bacteroides	Olive_oil	0.167	0.48	0.8557
Lachnospiraceae_UCG-001	Olive_oil	0.174	0.463	0.8557
Clostridium_sensu_stricto_1	Red_meat	-0.191	0.42	0.861
CAG-56	Chicken	0.15	0.527	0.8643
Collinsella	Red_meat	-0.179	0.449	0.8766
Collinsella	Legumes	-0.0498	0.835	0.8778
Ruminococcaceae_UCG-002	Olive_oil	0.147	0.537	0.8807
Mollicutes_RF39	Olive_oil	0.147	0.536	0.8807
Barnesiella	Fruit	0.11	0.646	0.8829
Anaerostipes	Whole_grains	-0.0414	0.862	0.8836
Ruminococcaceae_UCG-014	Daily_score	0.213	0.368	0.8875
Anaerostipes	Savory.Pastries	-0.114	0.633	0.8914
Coprococcus_2	Savory.Pastries	0.128	0.591	0.8914
Lachnospiraceae_FCS020_group	Savory.Pastries	0.104	0.663	0.8914
Roseburia	Savory.Pastries	0.112	0.639	0.8914
Romboutsia	Savory.Pastries	-0.136	0.567	0.8914
Ruminococcus_2	Savory.Pastries	-0.1	0.674	0.8914
Dorea	Chicken	-0.113	0.636	0.8952
Fusicatenibacter	Chicken	0.115	0.63	0.8952
Lachnospiraceae_ND3007_group	Chicken	0.129	0.587	0.8952
Lachnospiraceae_NK4A136_group	Chicken	-0.111	0.64	0.8952
Dialister	Chicken	-0.107	0.655	0.8952
Coprococcus_2	Vegetables	-0.229	0.332	0.8969
Phascolarctobacterium	Vegetables	-0.221	0.35	0.8969
Coprococcus_3	Salty.Snacks	0.362	0.117	0.902
Lachnoclostridium	Salty.Snacks	0.365	0.114	0.902
Subdoligranulum	Salty.Snacks	-0.349	0.132	0.902
Blautia	Savory.Pastries	0.0905	0.704	0.902
Barnesiella	Olive_oil	0.126	0.597	0.9066
Subdoligranulum	Olive_oil	-0.129	0.587	0.9066
Alistipes	Olive_oil	0.08	0.737	0.9068
Christensenellaceae_R-7_group	Olive_oil	0.11	0.643	0.9068
Anaerostipes	Olive_oil	-0.116	0.627	0.9068
Fusicatenibacter	Olive_oil	-0.0908	0.704	0.9068
Lachnospiraceae_NK4A136_group	Olive_oil	-0.0782	0.743	0.9068
Ruminococcaceae_UCG-013	Olive_oil	0.0845	0.723	0.9068
Ruminococcus_1	Olive_oil	0.0753	0.752	0.9068
Collinsella	Yogurt	0.0415	0.862	0.9073
Lachnospiraceae_NK4A136_group	Yogurt	0.0413	0.863	0.9073
Ruminococcaceae_UCG-002	Fruit	0.0889	0.709	0.9084
Dialister	Fruit	0.0924	0.698	0.9084
Parabacteroides	Daily_score	-0.195	0.41	0.9106
Dialister	Daily_score	0.19	0.422	0.9106
Alistipes	Fruit	-0.074	0.756	0.9116
Ruminococcaceae_UCG-014	Fruit	0.081	0.734	0.9116
Roseburia	Olive_oil	-0.0546	0.819	0.916
Ruminiclostridium_5	Olive_oil	-0.0497	0.835	0.916
Ruminococcus_2	Olive_oil	0.0454	0.849	0.916
Bilophila	Olive_oil	0.0604	0.8	0.916
Bifidobacterium	Salty.Snacks	-0.104	0.661	0.9174
Collinsella	Salty.Snacks	0.156	0.511	0.9174
Bacteroides	Salty.Snacks	0.0975	0.682	0.9174
Barnesiella	Salty.Snacks	0.14	0.557	0.9174
Clostridium_sensu_stricto_1	Salty.Snacks	-0.236	0.317	0.9174
Blautia	Salty.Snacks	0.239	0.309	0.9174
CAG-56	Salty.Snacks	-0.0973	0.683	0.9174
Coprococcus_1	Salty.Snacks	-0.204	0.387	0.9174
Coprococcus_2	Salty.Snacks	-0.227	0.337	0.9174
Fusicatenibacter	Salty.Snacks	-0.0867	0.716	0.9174
Lachnospira	Salty.Snacks	-0.148	0.534	0.9174
Lachnospiraceae_FCS020_group	Salty.Snacks	0.117	0.623	0.9174
Lachnospiraceae_ND3007_group	Salty.Snacks	0.15	0.528	0.9174
Lachnospiraceae_NK4A136_group	Salty.Snacks	0.168	0.479	0.9174
Lachnospiraceae_UCG-001	Salty.Snacks	-0.172	0.469	0.9174
Roseburia	Salty.Snacks	0.242	0.304	0.9174
Faecalibacterium	Salty.Snacks	-0.141	0.553	0.9174
Ruminococcaceae	Salty.Snacks	0.135	0.571	0.9174
Ruminiclostridium_5	Salty.Snacks	-0.153	0.519	0.9174
Ruminococcaceae_NK4A214_group	Salty.Snacks	0.159	0.504	0.9174
Ruminococcaceae_UCG-002	Salty.Snacks	-0.178	0.452	0.9174
Ruminococcaceae_UCG-014	Salty.Snacks	-0.219	0.353	0.9174
Ruminococcus_2	Salty.Snacks	-0.292	0.211	0.9174
Erysipelotrichaceae_UCG-003	Salty.Snacks	0.0869	0.716	0.9174
Dialister	Salty.Snacks	0.11	0.646	0.9174
Mollicutes_RF39	Salty.Snacks	0.229	0.332	0.9174
Barnesiella	Red_meat	0.153	0.519	0.9219
Anaerostipes	Red_meat	-0.0977	0.682	0.9219
Fusicatenibacter	Red_meat	-0.0787	0.742	0.9219
Lachnospira	Red_meat	-0.0837	0.726	0.9219
Lachnospiraceae_FCS020_group	Red_meat	0.0817	0.732	0.9219
Lachnospiraceae_ND3007_group	Red_meat	-0.123	0.606	0.9219
Lachnospiraceae_NK4A136_group	Red_meat	-0.111	0.643	0.9219
Romboutsia	Red_meat	0.0911	0.702	0.9219
Faecalibacterium	Red_meat	0.0927	0.698	0.9219
Ruminiclostridium_5	Red_meat	0.141	0.552	0.9219
Dialister	Red_meat	-0.16	0.5	0.9219
Bilophila	Red_meat	0.098	0.681	0.9219
Bifidobacterium	Sweets	-0.274	0.242	0.9219
Collinsella	Sweets	-0.305	0.192	0.9219
Bacteroides	Sweets	-0.224	0.342	0.9219
Alistipes	Sweets	0.123	0.605	0.9219
Parabacteroides	Sweets	0.0635	0.79	0.9219
Christensenellaceae_R-7_group	Sweets	0.104	0.664	0.9219
Clostridium_sensu_stricto_1	Sweets	-0.401	0.0795	0.9219
Agathobacter	Sweets	-0.276	0.24	0.9219
Anaerostipes	Sweets	0.291	0.213	0.9219
Blautia	Sweets	-0.17	0.475	0.9219
CAG-56	Sweets	0.0979	0.681	0.9219
Coprococcus_1	Sweets	0.207	0.382	0.9219
Coprococcus_2	Sweets	-0.0626	0.793	0.9219
Coprococcus_3	Sweets	-0.157	0.507	0.9219
Dorea	Sweets	0.145	0.543	0.9219
Lachnoclostridium	Sweets	0.0782	0.743	0.9219
Lachnospira	Sweets	0.133	0.577	0.9219
Lachnospiraceae_FCS020_group	Sweets	-0.216	0.361	0.9219
Lachnospiraceae_ND3007_group	Sweets	-0.228	0.334	0.9219
Lachnospiraceae_NK4A136_group	Sweets	0.216	0.361	0.9219
Lachnospiraceae_UCG-001	Sweets	0.0687	0.773	0.9219
Lachnospiraceae	Sweets	-0.0526	0.826	0.9219
Roseburia	Sweets	-0.0957	0.688	0.9219
Romboutsia	Sweets	-0.417	0.0672	0.9219
Faecalibacterium	Sweets	-0.0507	0.832	0.9219
Ruminococcaceae	Sweets	0.0789	0.741	0.9219
Ruminiclostridium_5	Sweets	0.213	0.367	0.9219
Ruminococcaceae_UCG-002	Sweets	0.0526	0.826	0.9219
Ruminococcaceae_UCG-013	Sweets	-0.358	0.121	0.9219
Ruminococcaceae_UCG-014	Sweets	0.48	0.0322	0.9219
Ruminococcus_1	Sweets	0.123	0.605	0.9219
Ruminococcus_2	Sweets	-0.165	0.486	0.9219
Erysipelotrichaceae_UCG-003	Sweets	-0.0883	0.711	0.9219
Phascolarctobacterium	Sweets	0.174	0.463	0.9219
Dialister	Sweets	0.0533	0.823	0.9219
Bilophila	Sweets	0.225	0.34	0.9219
Mollicutes_RF39	Sweets	0.0961	0.687	0.9219
Bacteroides	Daily_score	0.179	0.451	0.9246
Roseburia	Legumes	-0.0286	0.905	0.9276
Christensenellaceae_R-7_group	Nuts	0.0382	0.873	0.9283
Anaerostipes	Nuts	-0.104	0.661	0.9283
Coprococcus_3	Nuts	-0.0618	0.796	0.9283
Fusicatenibacter	Nuts	0.0352	0.883	0.9283
Lachnospiraceae_NK4A136_group	Nuts	-0.0376	0.875	0.9283
Roseburia	Nuts	-0.0639	0.789	0.9283
Romboutsia	Nuts	0.103	0.665	0.9283
Ruminococcaceae	Nuts	-0.128	0.591	0.9283
Ruminococcaceae_NK4A214_group	Nuts	0.0719	0.763	0.9283
Ruminococcaceae_UCG-002	Nuts	-0.0628	0.793	0.9283
Ruminococcaceae_UCG-013	Nuts	0.0962	0.686	0.9283
Ruminococcus_2	Nuts	-0.0698	0.77	0.9283
Subdoligranulum	Nuts	-0.045	0.85	0.9283
Mollicutes_RF39	Nuts	0.0598	0.802	0.9283
Christensenellaceae_R-7_group	Whole_grains	-0.0211	0.93	0.93
Collinsella	Chicken	-0.0883	0.711	0.9328
Ruminococcaceae_UCG-013	Chicken	0.083	0.728	0.9328
Ruminococcaceae	Daily_score	-0.168	0.479	0.9352
Bifidobacterium	Nuts	-0.0253	0.916	0.9389
Clostridium_sensu_stricto_1	Vegetables	0.203	0.39	0.9406
Coprococcus_1	Vegetables	0.184	0.437	0.943
Ruminococcaceae_NK4A214_group	Vegetables	-0.187	0.43	0.943
Anaerostipes	Salty.Snacks	0.0718	0.764	0.9492
Alistipes	Salty.Snacks	0.0145	0.951	0.951
Parabacteroides	Salty.Snacks	-0.0522	0.827	0.951
Christensenellaceae_R-7_group	Salty.Snacks	0.0266	0.911	0.951
Agathobacter	Salty.Snacks	-0.0194	0.935	0.951
Lachnospiraceae	Salty.Snacks	0.0322	0.893	0.951
Romboutsia	Salty.Snacks	-0.0595	0.803	0.951
Ruminococcaceae_UCG-013	Salty.Snacks	0.0291	0.903	0.951
Bilophila	Salty.Snacks	-0.0304	0.899	0.951
Blautia	Chicken	0.0566	0.813	0.9524
Coprococcus_3	Chicken	-0.0583	0.807	0.9524
Ruminococcaceae_NK4A214_group	Chicken	-0.0673	0.778	0.9524
Bifidobacterium	Chicken	-0.042	0.86	0.9538
Lachnospiraceae	Chicken	0.0405	0.866	0.9538
Ruminococcus_2	Chicken	0.0347	0.884	0.9538
Christensenellaceae_R-7_group	Fruit	0.0128	0.957	0.957
Coprococcus_2	Fruit	-0.0265	0.912	0.957
Dorea	Fruit	0.046	0.847	0.957
Lachnospiraceae	Fruit	0.0271	0.91	0.957
Romboutsia	Fruit	0.0144	0.952	0.957
Ruminococcus_2	Fruit	0.0245	0.918	0.957
Bilophila	Fruit	-0.0403	0.866	0.957
Ruminococcaceae_NK4A214_group	Butter	-0.0124	0.959	0.959
Parabacteroides	Chicken	0.0259	0.914	0.9609
Lachnospiraceae_NK4A136_group	Legumes	0.0117	0.961	0.961
Collinsella	Savory.Pastries	0.0487	0.839	0.9613
Coprococcus_3	Savory.Pastries	0.0357	0.881	0.9613
Lachnoclostridium	Savory.Pastries	0.0436	0.855	0.9613
Lachnospira	Savory.Pastries	0.0598	0.802	0.9613
Ruminiclostridium_5	Savory.Pastries	-0.0437	0.855	0.9613
Erysipelotrichaceae_UCG-003	Savory.Pastries	-0.0327	0.891	0.9613
Coprococcus_2	Olive_oil	-0.0117	0.961	0.966
Lachnoclostridium	Olive_oil	-0.0102	0.966	0.966
Ruminococcaceae	Olive_oil	0.0218	0.927	0.966
Christensenellaceae_R-7_group	Chicken	0.0162	0.946	0.9696
Bifidobacterium	Yogurt	0.00981	0.967	0.972
Lachnospiraceae_ND3007_group	Yogurt	0.00834	0.972	0.972
Ruminococcaceae_UCG-013	Red_meat	0.0582	0.807	0.9731
Alistipes	Daily_score	-0.049	0.837	0.9756
Christensenellaceae_R-7_group	Daily_score	0.0275	0.908	0.9756
Anaerostipes	Daily_score	-0.0753	0.752	0.9756
Blautia	Daily_score	-0.102	0.67	0.9756
Coprococcus_2	Daily_score	0.0365	0.878	0.9756
Coprococcus_3	Daily_score	0.0645	0.787	0.9756
Fusicatenibacter	Daily_score	-0.0354	0.882	0.9756
Lachnoclostridium	Daily_score	0.119	0.617	0.9756
Lachnospiraceae_NK4A136_group	Daily_score	-0.0548	0.819	0.9756
Lachnospiraceae	Daily_score	-0.0948	0.691	0.9756
Roseburia	Daily_score	-0.0282	0.906	0.9756
Romboutsia	Daily_score	-0.0317	0.894	0.9756
Ruminiclostridium_5	Daily_score	0.125	0.598	0.9756
Ruminococcaceae_NK4A214_group	Daily_score	-0.0215	0.928	0.9756
Ruminococcaceae_UCG-002	Daily_score	0.088	0.712	0.9756
Ruminococcus_2	Daily_score	0.0694	0.771	0.9756
Subdoligranulum	Daily_score	0.0922	0.699	0.9756
Bilophila	Daily_score	-0.0375	0.875	0.9756
Bifidobacterium	Vegetables	-0.0941	0.693	0.9774
Collinsella	Vegetables	-0.0794	0.739	0.9774
Bacteroides	Vegetables	0.114	0.633	0.9774
Alistipes	Vegetables	0.08	0.738	0.9774
Parabacteroides	Vegetables	0.117	0.622	0.9774
Christensenellaceae_R-7_group	Vegetables	0.121	0.611	0.9774
Anaerostipes	Vegetables	0.123	0.604	0.9774
Coprococcus_3	Vegetables	-0.0887	0.71	0.9774
Fusicatenibacter	Vegetables	0.111	0.64	0.9774
Lachnospiraceae_NK4A136_group	Vegetables	-0.114	0.633	0.9774
Lachnospiraceae	Vegetables	-0.108	0.649	0.9774
Ruminiclostridium_5	Vegetables	0.117	0.624	0.9774
Barnesiella	Sweets	-0.0275	0.908	0.9797
Blautia	Vegetables	0.0655	0.784	0.9828
Mollicutes_RF39	Vegetables	-0.0634	0.791	0.9828
Mollicutes_RF39	Daily_score	-0.0117	0.961	0.985
Bifidobacterium	Red_meat	-0.0273	0.909	0.99
Alistipes	Red_meat	-0.00838	0.972	0.99
CAG-56	Red_meat	-0.0167	0.944	0.99
Coprococcus_2	Red_meat	-0.033	0.89	0.99
Coprococcus_3	Red_meat	0.00306	0.99	0.99
Ruminococcaceae_NK4A214_group	Red_meat	-0.0163	0.946	0.99
Erysipelotrichaceae_UCG-003	Red_meat	-0.0237	0.921	0.99
Barnesiella	Daily_score	0.00268	0.991	0.991
Fusicatenibacter	Sweets	-0.00991	0.967	0.9912
Ruminococcaceae_NK4A214_group	Sweets	-0.0171	0.943	0.9912
Bifidobacterium	Sweet.Pastries	-0.305	0.191	0.992
Collinsella	Sweet.Pastries	0.087	0.715	0.992
Bacteroides	Sweet.Pastries	-0.0832	0.727	0.992
Barnesiella	Sweet.Pastries	0.0315	0.895	0.992
Alistipes	Sweet.Pastries	0.0493	0.836	0.992
Parabacteroides	Sweet.Pastries	0.00228	0.992	0.992
Christensenellaceae_R-7_group	Sweet.Pastries	-0.344	0.137	0.992
Clostridium_sensu_stricto_1	Sweet.Pastries	-0.182	0.443	0.992
Agathobacter	Sweet.Pastries	0.199	0.401	0.992
Blautia	Sweet.Pastries	-0.268	0.254	0.992
CAG-56	Sweet.Pastries	0.0123	0.959	0.992
Coprococcus_1	Sweet.Pastries	-0.111	0.642	0.992
Coprococcus_2	Sweet.Pastries	-0.0676	0.777	0.992
Coprococcus_3	Sweet.Pastries	-0.167	0.482	0.992
Lachnoclostridium	Sweet.Pastries	-0.086	0.719	0.992
Lachnospira	Sweet.Pastries	0.232	0.324	0.992
Lachnospiraceae_FCS020_group	Sweet.Pastries	-0.371	0.107	0.992
Lachnospiraceae_ND3007_group	Sweet.Pastries	-0.0817	0.732	0.992
Lachnospiraceae_NK4A136_group	Sweet.Pastries	0.113	0.635	0.992
Lachnospiraceae_UCG-001	Sweet.Pastries	-0.0619	0.795	0.992
Lachnospiraceae	Sweet.Pastries	0.262	0.265	0.992
Roseburia	Sweet.Pastries	0.0193	0.936	0.992
Romboutsia	Sweet.Pastries	-0.0896	0.707	0.992
Faecalibacterium	Sweet.Pastries	0.119	0.618	0.992
Ruminococcaceae	Sweet.Pastries	0.137	0.564	0.992
Ruminiclostridium_5	Sweet.Pastries	-0.0182	0.939	0.992
Ruminococcaceae_NK4A214_group	Sweet.Pastries	0.191	0.421	0.992
Ruminococcaceae_UCG-002	Sweet.Pastries	0.262	0.264	0.992
Ruminococcaceae_UCG-013	Sweet.Pastries	0.00606	0.98	0.992
Ruminococcaceae_UCG-014	Sweet.Pastries	-0.249	0.289	0.992
Ruminococcus_1	Sweet.Pastries	0.336	0.148	0.992
Ruminococcus_2	Sweet.Pastries	-0.0432	0.856	0.992
Subdoligranulum	Sweet.Pastries	-0.0507	0.832	0.992
Erysipelotrichaceae_UCG-003	Sweet.Pastries	-0.0777	0.745	0.992
Phascolarctobacterium	Sweet.Pastries	0.138	0.56	0.992
Dialister	Sweet.Pastries	0.11	0.644	0.992
Bilophila	Sweet.Pastries	-0.00793	0.974	0.992
Mollicutes_RF39	Sweet.Pastries	0.0942	0.693	0.992
Subdoligranulum	Sweets	-0.00229	0.992	0.992
Ruminococcaceae_UCG-014	Vegetables	0.0533	0.823	0.9924
Barnesiella	Vegetables	0.0413	0.863	0.993
Lachnoclostridium	Vegetables	0.00942	0.969	0.993
Lachnospiraceae_UCG-001	Vegetables	0.0122	0.959	0.993
Romboutsia	Vegetables	0.00491	0.984	0.993
Ruminococcaceae_UCG-002	Vegetables	-0.015	0.95	0.993
Dialister	Vegetables	-0.0271	0.91	0.993
Bilophila	Vegetables	-0.00197	0.993	0.993
Bifidobacterium	Savory.Pastries	0.00768	0.974	0.994
Christensenellaceae_R-7_group	Savory.Pastries	-0.00171	0.994	0.994
Ruminococcaceae	Savory.Pastries	0.0102	0.966	0.994
Ruminiclostridium_5	Nuts	0	1	1
Coprococcus_2	Chicken	0	1	1

## Sheet: 18S_taxa_to_diet
Var1	Var2	Rho	p	q
Aspergillus_penicillioides	Olive_oil	0.671	0.00166	0.0083
uncultured_eukaryote_4	Olive_oil	0.637	0.00336	0.0084
Peronosporomycetes	Red_meat	0.575	0.00999	0.05
Aspergillus_penicillioides	Daily_score	0.499	0.0298	0.0762
uncultured_eukaryote_4	Daily_score	0.497	0.0305	0.0762
Aspergillus_penicillioides	Red_meat	0.466	0.0442	0.1035
uncultured_eukaryote_4	Red_meat	0.436	0.0621	0.1035
Saccharomyces_cerevisiae_(baker's_yeast)	Sweets	-0.485	0.0352	0.176
Aspergillus_penicillioides	Chicken	0.349	0.143	0.1788
Penicillium_oxalicum_JU-A10-T	Chicken	0.427	0.068	0.1788
Saccharomyces_cerevisiae_(baker's_yeast)	Chicken	-0.366	0.124	0.1788
Peronosporomycetes	Chicken	0.392	0.0972	0.1788
Penicillium_oxalicum_JU-A10-T	Vegetables	0.473	0.041	0.205
Penicillium_oxalicum_JU-A10-T	Sweets	0.398	0.0917	0.2292
Penicillium_oxalicum_JU-A10-T	Daily_score	0.345	0.148	0.2467
uncultured_eukaryote_4	Chicken	0.265	0.274	0.274
Aspergillus_penicillioides	Salty.Snacks	0.373	0.116	0.3233
Saccharomyces_cerevisiae_(baker's_yeast)	Salty.Snacks	-0.312	0.194	0.3233
uncultured_eukaryote_4	Salty.Snacks	0.336	0.159	0.3233
Penicillium_oxalicum_JU-A10-T	Olive_oil	0.306	0.202	0.3367
Saccharomyces_cerevisiae_(baker's_yeast)	Olive_oil	-0.213	0.381	0.382
Peronosporomycetes	Olive_oil	0.213	0.382	0.382
Penicillium_oxalicum_JU-A10-T	Yogurt	0.33	0.168	0.42
Saccharomyces_cerevisiae_(baker's_yeast)	Yogurt	-0.37	0.119	0.42
uncultured_eukaryote_4	Sweets	0.269	0.266	0.4433
Peronosporomycetes	Salty.Snacks	0.212	0.383	0.4788
Aspergillus_penicillioides	Legumes	0.307	0.201	0.5025
uncultured_eukaryote_4	Legumes	0.358	0.132	0.5025
Aspergillus_penicillioides	Fruit	0.24	0.322	0.5087
Penicillium_oxalicum_JU-A10-T	Fruit	0.221	0.364	0.5087
Saccharomyces_cerevisiae_(baker's_yeast)	Fruit	-0.202	0.407	0.5087
uncultured_eukaryote_4	Fruit	0.265	0.272	0.5087
Saccharomyces_cerevisiae_(baker's_yeast)	Vegetables	-0.241	0.32	0.5333
Peronosporomycetes	Vegetables	-0.282	0.242	0.5333
Saccharomyces_cerevisiae_(baker's_yeast)	Butter	-0.299	0.214	0.535
uncultured_eukaryote_4	Butter	0.241	0.321	0.535
Peronosporomycetes	Butter	0.319	0.183	0.535
Aspergillus_penicillioides	Sweets	0.192	0.432	0.54
Saccharomyces_cerevisiae_(baker's_yeast)	Legumes	0.238	0.326	0.5433
Aspergillus_penicillioides	Butter	0.187	0.444	0.555
Peronosporomycetes	Sweets	0.143	0.559	0.559
Penicillium_oxalicum_JU-A10-T	Butter	0.139	0.57	0.57
Aspergillus_penicillioides	Nuts	0.129	0.597	0.629
Penicillium_oxalicum_JU-A10-T	Nuts	0.233	0.337	0.629
Saccharomyces_cerevisiae_(baker's_yeast)	Nuts	0.145	0.554	0.629
uncultured_eukaryote_4	Nuts	0.118	0.629	0.629
Peronosporomycetes	Nuts	-0.143	0.56	0.629
Aspergillus_penicillioides	Whole_grains	0.246	0.31	0.6867
uncultured_eukaryote_4	Whole_grains	0.26	0.283	0.6867
Peronosporomycetes	Whole_grains	-0.2	0.412	0.6867
Saccharomyces_cerevisiae_(baker's_yeast)	Daily_score	-0.128	0.6	0.75
Saccharomyces_cerevisiae_(baker's_yeast)	Red_meat	-0.126	0.607	0.7588
Penicillium_oxalicum_JU-A10-T	Legumes	0.117	0.633	0.7912
Penicillium_oxalicum_JU-A10-T	Red_meat	-0.0636	0.796	0.796
Aspergillus_penicillioides	Yogurt	-0.0599	0.808	0.822
uncultured_eukaryote_4	Yogurt	-0.0555	0.822	0.822
Peronosporomycetes	Yogurt	-0.1	0.683	0.822
Penicillium_oxalicum_JU-A10-T	Whole_grains	0.0918	0.709	0.837
Saccharomyces_cerevisiae_(baker's_yeast)	Whole_grains	0.0509	0.837	0.837
Peronosporomycetes	Daily_score	0.0429	0.862	0.862
Aspergillus_penicillioides	Sweet.Pastries	0.0384	0.876	0.897
Penicillium_oxalicum_JU-A10-T	Sweet.Pastries	-0.096	0.696	0.897
Saccharomyces_cerevisiae_(baker's_yeast)	Sweet.Pastries	0.189	0.438	0.897
uncultured_eukaryote_4	Sweet.Pastries	0.0318	0.897	0.897
Peronosporomycetes	Sweet.Pastries	-0.178	0.466	0.897
Peronosporomycetes	Legumes	-0.0215	0.93	0.93
Penicillium_oxalicum_JU-A10-T	Salty.Snacks	0.0147	0.953	0.953
Aspergillus_penicillioides	Savory.Pastries	0.0954	0.698	0.965
Penicillium_oxalicum_JU-A10-T	Savory.Pastries	-0.122	0.619	0.965
Saccharomyces_cerevisiae_(baker's_yeast)	Savory.Pastries	-0.0108	0.965	0.965
uncultured_eukaryote_4	Savory.Pastries	0.0359	0.884	0.965
Peronosporomycetes	Savory.Pastries	0.289	0.229	0.965
Aspergillus_penicillioides	Vegetables	0.0198	0.936	0.973
uncultured_eukaryote_4	Vegetables	-0.00834	0.973	0.973
Peronosporomycetes	Fruit	-0.00639	0.979	0.979

## Sheet: 16S_delta_relative_abundance
deltas (T1-T0) of relative abundances were correlated to deltas of all dietary varaibles
Var1	Var2	Rho	p	q
Blautia	Sweets	0.689	0.000782	0.0117
Bacteroides	Sweets	-0.621	0.00348	0.0261
Dialister	Chicken	0.588	0.00642	0.0963
Clostridium_sensu_stricto_1	Yogurt	-0.552	0.0116	0.174
Dialister	Yogurt	-0.502	0.024	0.18
Bacteroides	Yogurt	0.459	0.042	0.21
Fusicatenibacter	Salty_snacks	0.407	0.0749	0.2394
Lachnospira	Salty_snacks	-0.443	0.0507	0.2394
Faecalibacterium	Salty_snacks	-0.401	0.0798	0.2394
Subdoligranulum	Salty_snacks	0.415	0.069	0.2394
Dialister	Salty_snacks	0.442	0.051	0.2394
Subdoligranulum	Olive_oil	-0.518	0.0192	0.288
Bacteroides	Butter	-0.502	0.0242	0.363
Bifidobacterium	Salty_snacks	0.316	0.174	0.3729
Bacteroides	Salty_snacks	-0.321	0.167	0.3729
Subdoligranulum	Chicken	0.442	0.0508	0.381
Bacteroides	Whole_grains	-0.492	0.0276	0.414
Agathobacter	Savory_pastries	0.36	0.119	0.438
Blautia	Savory_pastries	-0.349	0.131	0.438
Fusicatenibacter	Savory_pastries	0.45	0.0462	0.438
Lachnospira	Savory_pastries	0.342	0.14	0.438
Ruminococcaceae_UCG-002	Savory_pastries	-0.337	0.146	0.438
Fusicatenibacter	Butter	0.429	0.0588	0.441
Faecalibacterium	Daily_score	0.489	0.0303	0.4545
Bifidobacterium	Savory_pastries	-0.311	0.183	0.4575
Dialister	Savory_pastries	0.272	0.245	0.4594
Mollicutes_RF39	Savory_pastries	-0.289	0.217	0.4594
Ruminococcaceae_UCG-002	Yogurt	0.356	0.123	0.4612
Ruminococcaceae_UCG-002	Butter	-0.385	0.0938	0.469
Blautia	Yogurt	-0.324	0.164	0.492
Fusicatenibacter	Yogurt	-0.298	0.202	0.505
Bifidobacterium	Sweet_Pastries	0.343	0.138	0.5175
Blautia	Sweet_Pastries	0.357	0.122	0.5175
Lachnospiraceae	Sweet_Pastries	0.378	0.1	0.5175
Faecalibacterium	Sweet_Pastries	-0.355	0.124	0.5175
Fusicatenibacter	Sweets	0.321	0.168	0.5375
Lachnospira	Sweets	-0.349	0.131	0.5375
Ruminococcaceae_UCG-014	Sweets	-0.29	0.215	0.5375
Dialister	Sweets	0.309	0.184	0.5375
Bifidobacterium	Whole_grains	0.304	0.193	0.5379
Clostridium_sensu_stricto_1	Whole_grains	0.269	0.251	0.5379
Blautia	Whole_grains	0.324	0.163	0.5379
Lachnospira	Whole_grains	-0.306	0.189	0.5379
Subdoligranulum	Whole_grains	0.28	0.232	0.5379
Dialister	Whole_grains	0.37	0.108	0.5379
Subdoligranulum	Nuts	0.467	0.0377	0.5655
Clostridium_sensu_stricto_1	Savory_pastries	-0.219	0.354	0.573
Ruminococcaceae_UCG-014	Savory_pastries	-0.207	0.382	0.573
Faecalibacterium	Legumes	0.464	0.0392	0.588
Agathobacter	Salty_snacks	-0.201	0.395	0.5925
Lachnospiraceae	Salty_snacks	0.207	0.382	0.5925
Mollicutes_RF39	Salty_snacks	0.217	0.358	0.5925
Clostridium_sensu_stricto_1	Salty_snacks	0.185	0.435	0.5932
Blautia	Nuts	-0.358	0.121	0.605
Ruminococcaceae_UCG-014	Nuts	0.388	0.0908	0.605
Lachnospira	Yogurt	0.247	0.294	0.63
Bifidobacterium	Nuts	-0.32	0.169	0.6338
Agathobacter	Whole_grains	-0.226	0.339	0.6356
Lachnospira	Olive_oil	-0.374	0.104	0.64
Mollicutes_RF39	Olive_oil	-0.352	0.128	0.64
Agathobacter	Legumes	0.323	0.164	0.6487
Ruminococcaceae_UCG-002	Legumes	-0.317	0.173	0.6487
Ruminococcus_1	Legumes	0.35	0.13	0.6487
Bifidobacterium	Yogurt	0.191	0.419	0.6588
Agathobacter	Yogurt	-0.173	0.465	0.6588
Faecalibacterium	Yogurt	-0.135	0.571	0.6588
Ruminococcaceae_UCG-014	Yogurt	0.135	0.571	0.6588
Ruminococcus_1	Yogurt	-0.154	0.518	0.6588
Mollicutes_RF39	Yogurt	0.201	0.396	0.6588
Lachnospira	Butter	0.239	0.309	0.6621
Ruminococcaceae_UCG-014	Butter	-0.24	0.308	0.6621
Subdoligranulum	Butter	0.26	0.268	0.6621
Dialister	Butter	0.251	0.285	0.6621
Agathobacter	Sweets	0.239	0.31	0.6643
Ruminococcus_1	Savory_pastries	0.161	0.498	0.6791
Bifidobacterium	Vegetables	-0.394	0.0854	0.695
Ruminococcaceae_UCG-014	Vegetables	0.343	0.139	0.695
Mollicutes_RF39	Vegetables	-0.371	0.107	0.695
Clostridium_sensu_stricto_1	Butter	-0.14	0.557	0.6962
Agathobacter	Butter	-0.146	0.538	0.6962
Lachnospiraceae	Butter	-0.166	0.484	0.6962
Faecalibacterium	Butter	0.157	0.508	0.6962
Ruminococcus_1	Butter	-0.147	0.535	0.6962
Ruminococcaceae_UCG-002	Sweets	-0.21	0.374	0.7012
Mollicutes_RF39	Butter	-0.118	0.621	0.7165
Bacteroides	Sweet_Pastries	-0.195	0.41	0.7267
Lachnospira	Sweet_Pastries	-0.185	0.434	0.7267
Ruminococcaceae_UCG-002	Sweet_Pastries	0.185	0.436	0.7267
Ruminococcaceae_UCG-014	Sweet_Pastries	-0.202	0.393	0.7267
Mollicutes_RF39	Sweet_Pastries	0.209	0.377	0.7267
Bacteroides	Legumes	-0.256	0.276	0.7636
Fusicatenibacter	Legumes	0.164	0.489	0.7636
Lachnospira	Legumes	0.163	0.493	0.7636
Lachnospiraceae	Legumes	-0.221	0.35	0.7636
Ruminococcaceae_UCG-014	Legumes	0.166	0.483	0.7636
Subdoligranulum	Legumes	-0.139	0.56	0.7636
Mollicutes_RF39	Legumes	-0.139	0.559	0.7636
Lachnospiraceae	Whole_grains	0.138	0.563	0.7677
Ruminococcus_1	Whole_grains	-0.154	0.516	0.7677
Mollicutes_RF39	Whole_grains	0.172	0.468	0.7677
Bifidobacterium	Red_meat	0.402	0.0786	0.7683
Bacteroides	Red_meat	-0.175	0.461	0.7683
Clostridium_sensu_stricto_1	Red_meat	0.294	0.209	0.7683
Lachnospiraceae	Red_meat	0.22	0.351	0.7683
Ruminococcaceae_UCG-002	Red_meat	-0.196	0.409	0.7683
Ruminococcaceae_UCG-014	Red_meat	-0.191	0.419	0.7683
Ruminococcus_1	Red_meat	0.202	0.392	0.7683
Subdoligranulum	Red_meat	0.312	0.18	0.7683
Dialister	Red_meat	-0.215	0.363	0.7683
Blautia	Butter	0.0841	0.724	0.7757
Bacteroides	Daily_score	0.263	0.261	0.78
Clostridium_sensu_stricto_1	Daily_score	0.235	0.319	0.78
Fusicatenibacter	Daily_score	-0.283	0.226	0.78
Ruminococcus_1	Daily_score	0.32	0.168	0.78
Subdoligranulum	Daily_score	-0.214	0.364	0.78
Dialister	Daily_score	0.289	0.216	0.78
Lachnospiraceae	Savory_pastries	-0.0941	0.693	0.78
Faecalibacterium	Savory_pastries	0.109	0.646	0.78
Subdoligranulum	Savory_pastries	-0.0829	0.728	0.78
Clostridium_sensu_stricto_1	Sweets	0.171	0.472	0.7867
Bifidobacterium	Legumes	-0.108	0.651	0.7869
Clostridium_sensu_stricto_1	Legumes	0.0976	0.682	0.7869
Agathobacter	Vegetables	0.212	0.369	0.7907
Fusicatenibacter	Vegetables	0.238	0.311	0.7907
Lachnospiraceae	Vegetables	-0.221	0.349	0.7907
Subdoligranulum	Vegetables	0.217	0.357	0.7907
Ruminococcaceae_UCG-014	Salty_snacks	-0.105	0.66	0.7915
Ruminococcus_1	Salty_snacks	-0.0964	0.686	0.7915
Lachnospiraceae	Yogurt	-0.0625	0.794	0.794
Subdoligranulum	Yogurt	-0.0776	0.745	0.794
Blautia	Red_meat	0.131	0.581	0.795
Lachnospira	Red_meat	-0.131	0.583	0.795
Clostridium_sensu_stricto_1	Sweet_Pastries	-0.115	0.629	0.805
Fusicatenibacter	Sweet_Pastries	0.128	0.59	0.805
Subdoligranulum	Sweet_Pastries	-0.11	0.644	0.805
Bifidobacterium	Olive_oil	-0.134	0.572	0.806
Bacteroides	Olive_oil	0.282	0.228	0.806
Clostridium_sensu_stricto_1	Olive_oil	-0.0941	0.693	0.806
Agathobacter	Olive_oil	0.0715	0.765	0.806
Blautia	Olive_oil	-0.139	0.558	0.806
Fusicatenibacter	Olive_oil	-0.0632	0.791	0.806
Lachnospiraceae	Olive_oil	-0.234	0.321	0.806
Faecalibacterium	Olive_oil	-0.126	0.596	0.806
Ruminococcaceae_UCG-002	Olive_oil	0.0587	0.806	0.806
Ruminococcaceae_UCG-014	Olive_oil	-0.217	0.357	0.806
Ruminococcus_1	Olive_oil	-0.0609	0.799	0.806
Dialister	Olive_oil	-0.206	0.383	0.806
Agathobacter	Sweet_Pastries	0.0896	0.707	0.8158
Bifidobacterium	Daily_score	-0.184	0.439	0.8231
Ruminococcaceae_UCG-014	Whole_grains	0.104	0.662	0.8275
Blautia	Daily_score	-0.158	0.505	0.8417
Bifidobacterium	Butter	-0.0475	0.842	0.842
Agathobacter	Red_meat	-0.0818	0.732	0.8421
Fusicatenibacter	Red_meat	-0.0649	0.786	0.8421
Faecalibacterium	Red_meat	0.0795	0.739	0.8421
Bifidobacterium	Chicken	0.137	0.565	0.8475
Bacteroides	Chicken	-0.208	0.379	0.8475
Clostridium_sensu_stricto_1	Chicken	0.163	0.491	0.8475
Blautia	Chicken	-0.155	0.514	0.8475
Fusicatenibacter	Chicken	0.287	0.219	0.8475
Lachnospiraceae	Chicken	-0.173	0.467	0.8475
Ruminococcaceae_UCG-002	Chicken	-0.176	0.457	0.8475
Ruminococcaceae_UCG-014	Chicken	-0.183	0.439	0.8475
Ruminococcaceae_UCG-002	Salty_snacks	0.0563	0.814	0.8721
Bifidobacterium	Sweets	0.0726	0.761	0.8786
Lachnospiraceae	Sweets	0.101	0.672	0.8786
Faecalibacterium	Sweets	0.0962	0.687	0.8786
Ruminococcus_1	Sweets	0.0542	0.82	0.8786
Subdoligranulum	Sweets	-0.0657	0.783	0.8786
Dialister	Legumes	-0.0539	0.821	0.8796
Blautia	Legumes	-0.0317	0.895	0.895
Bacteroides	Vegetables	0.0842	0.724	0.897
Clostridium_sensu_stricto_1	Vegetables	0.0805	0.736	0.897
Blautia	Vegetables	-0.157	0.508	0.897
Lachnospira	Vegetables	-0.0436	0.855	0.897
Faecalibacterium	Vegetables	-0.0429	0.858	0.897
Ruminococcaceae_UCG-002	Vegetables	-0.0745	0.755	0.897
Ruminococcus_1	Vegetables	0.0308	0.897	0.897
Dialister	Vegetables	-0.117	0.624	0.897
Mollicutes_RF39	Red_meat	0.0308	0.897	0.897
Fusicatenibacter	Whole_grains	0.0466	0.845	0.9054
Faecalibacterium	Whole_grains	-0.0519	0.828	0.9054
Mollicutes_RF39	Sweets	-0.0269	0.91	0.91
Agathobacter	Daily_score	0.111	0.64	0.9164
Lachnospiraceae	Daily_score	0.101	0.672	0.9164
Bacteroides	Savory_pastries	0.0233	0.922	0.922
Lachnospira	Daily_score	0.0511	0.831	0.933
Ruminococcaceae_UCG-002	Daily_score	0.0376	0.876	0.933
Ruminococcaceae_UCG-014	Daily_score	0.0325	0.892	0.933
Mollicutes_RF39	Daily_score	0.02	0.933	0.933
Ruminococcaceae_UCG-002	Whole_grains	0.015	0.95	0.95
Bifidobacterium	Fruit	0.126	0.595	0.952
Bacteroides	Fruit	0.0143	0.952	0.952
Clostridium_sensu_stricto_1	Fruit	0.0151	0.95	0.952
Agathobacter	Fruit	0.199	0.401	0.952
Blautia	Fruit	-0.158	0.506	0.952
Fusicatenibacter	Fruit	-0.309	0.186	0.952
Lachnospira	Fruit	0.0203	0.932	0.952
Lachnospiraceae	Fruit	-0.0218	0.927	0.952
Faecalibacterium	Fruit	0.076	0.75	0.952
Ruminococcaceae_UCG-002	Fruit	-0.0542	0.821	0.952
Ruminococcaceae_UCG-014	Fruit	0.0884	0.711	0.952
Ruminococcus_1	Fruit	0.133	0.576	0.952
Subdoligranulum	Fruit	0.106	0.656	0.952
Dialister	Fruit	-0.0409	0.864	0.952
Mollicutes_RF39	Fruit	-0.0438	0.854	0.952
Blautia	Salty_snacks	-0.00771	0.974	0.974
Ruminococcus_1	Sweet_Pastries	-0.00607	0.98	0.98
Dialister	Sweet_Pastries	0.0138	0.954	0.98
Agathobacter	Chicken	0.0817	0.732	0.982
Lachnospira	Chicken	0.00539	0.982	0.982
Faecalibacterium	Chicken	0.0501	0.834	0.982
Ruminococcus_1	Chicken	-0.0208	0.931	0.982
Mollicutes_RF39	Chicken	-0.0165	0.945	0.982
Bacteroides	Nuts	-0.0709	0.767	0.999
Clostridium_sensu_stricto_1	Nuts	0.000377	0.999	0.999
Agathobacter	Nuts	-0.168	0.479	0.999
Fusicatenibacter	Nuts	0.163	0.493	0.999
Lachnospira	Nuts	0.0724	0.762	0.999
Lachnospiraceae	Nuts	-0.121	0.61	0.999
Faecalibacterium	Nuts	0.0143	0.952	0.999
Ruminococcaceae_UCG-002	Nuts	-0.00151	0.995	0.999
Ruminococcus_1	Nuts	0.0113	0.962	0.999
Dialister	Nuts	-0.125	0.599	0.999
Mollicutes_RF39	Nuts	0.0331	0.89	0.999

## Sheet: 16S delta_absolute_abunadnce 
deltas (Tend-T0) of absolute abundances were correlated to the delta Daily score index
Taxon	Rho	p	FDR
Bifidobacterium	0.623	0.0041	0.0868
Bacteroides	0.544	0.0144	0.0868
Agathobacter	0.541	0.0151	0.0868
Dialister	0.558	0.0106	0.0868
Lachnospiraceae	0.519	0.0206	0.0948
Faecalibacterium	0.49	0.0298	0.0979
Ruminococcus_1	0.492	0.0292	0.0979
Anaerostipes	0.456	0.045	0.1294
Ruminococcaceae_UCG-014	0.435	0.0551	0.1408
Blautia	0.398	0.0829	0.1511
Fusicatenibacter	0.411	0.0734	0.1511
Lachnospira	0.395	0.0854	0.1511
Lachnospiraceae_NK4A136_group	0.405	0.0764	0.1511
Streptococcus	0.357	0.1228	0.1765
Ruminococcaceae	0.359	0.1201	0.1765
Subdoligranulum	0.37	0.1091	0.1765
Roseburia	0.347	0.1338	0.181
Clostridium_sensu_stricto_1	0.272	0.2447	0.2962
Ruminococcus_2	0.278	0.2351	0.2962
Coprococcus_2	0.245	0.2987	0.3435
Ruminococcaceae_UCG-002	0.232	0.3244	0.3553
Romboutsia	0.155	0.5128	0.5361
Mollicutes_RF39	-0.115	0.6285	0.6285
